# Supplementary material for: Infrared absorbance spectroscopy of aqueous proteins: Comparison of transmission and ATR data collection and analysis for secondary structure fitting
Source: Chirality. 2018 Jul 20;30(8):957–65. doi: 10.1002/chir.23002 (PMC6099411; doi:10.1002/chir.23002)
Supplement: Supplementary file 1 — Data S1. Supporting information [file CHIR-30-957-s001.xlsx]

## Sheet: Correction calculations
ATR correction: to use spreadsheet, check whether your instrument collects at approximately the indicated wavenumbers. If not insert your wavenumber steps from ~1500 to ~1800, check the nt linear components change at the correct point, and extend the rows of the table if you have more points.
Refractive index linear fit data
Wavenumber	ni
1500	1.37
1614	1.41236	slope	0.000371586	Int	0.81262
1650	1.31258	slope	-0.00277159	Int	5.88571
1685	1.24499	slope	-0.00193119	Int	4.49904
1780	1.28621	slope	0.000433915	Int	0.513846
Theta i	0.785398	radians
ni	2.4						Extra
			/cm		Correction factor		Correction factor			Lysozyme data		Note: normalisation factor cell depends on spectrum
Wavenumber	nt approx	1/WN	dp	f	1/(dpf)	Corr norm	P corr factor, fp	1/(D15*E15*F15)	xtra cor norm	Protein ATR	ATR corr	ATR corr norm	ATR corr xtra	ATR xtra norm	Transmission
1500.35	1.37013	0.000666512	0.000105933	3.998	2361.15	0.860133	0.998327	2365.11	0.854635	0.22812	538.626	0.164773	0.194959	0.169417	0.14491
1501.31	1.37049	0.000666084	0.000105917	4.00159	2359.4	0.859494	0.998238	2363.56	0.854076	0.23354	551.014	0.168563	0.199461	0.173329	0.14898
1502.28	1.37085	0.000665657	0.000105901	4.00517	2357.64	0.858854	0.998145	2362.02	0.853519	0.2386	562.533	0.172087	0.20365	0.176969	0.15293
1503.24	1.3712	0.00066523	0.000105885	4.00877	2355.88	0.858214	0.998051	2360.49	0.852964	0.24426	575.448	0.176038	0.208345	0.181049	0.15724
1504.2	1.37156	0.000664803	0.000105869	4.01236	2354.13	0.857573	0.997957	2358.94	0.852407	0.25253	594.487	0.181862	0.215258	0.187056	0.16256
1505.17	1.37192	0.000664377	0.000105854	4.01596	2352.36	0.856931	0.997867	2357.39	0.851846	0.26682	627.658	0.19201	0.22729	0.197511	0.16954
1506.13	1.37228	0.000663952	0.000105838	4.01956	2350.6	0.856289	0.997786	2355.82	0.851278	0.28974	681.064	0.208347	0.246649	0.214335	0.17852
1507.1	1.37264	0.000663527	0.000105823	4.02317	2348.84	0.855647	0.997711	2354.23	0.850702	0.31584	741.857	0.226945	0.268686	0.233484	0.18905
1508.06	1.373	0.000663103	0.000105807	4.02678	2347.07	0.855004	0.997634	2352.64	0.850129	0.33329	782.256	0.239303	0.283339	0.246218	0.19995
1509.03	1.37335	0.000662679	0.000105792	4.0304	2345.31	0.85436	0.997546	2351.07	0.849563	0.34063	798.882	0.244389	0.289387	0.251473	0.21016
1509.99	1.37371	0.000662256	0.000105777	4.03402	2343.54	0.853716	0.997451	2349.53	0.849003	0.34466	807.724	0.247094	0.292618	0.25428	0.21932
1510.95	1.37407	0.000661834	0.000105762	4.03764	2341.77	0.853071	0.997354	2347.98	0.848445	0.35017	820.017	0.250855	0.2971	0.258176	0.22772
1511.92	1.37443	0.000661411	0.000105747	4.04127	2340	0.852425	0.997257	2346.43	0.847886	0.35882	839.637	0.256857	0.304238	0.264379	0.23579
1512.88	1.37479	0.00066099	0.000105732	4.04491	2338.22	0.851779	0.997161	2344.88	0.847325	0.37084	867.106	0.26526	0.314222	0.273054	0.24381
1513.85	1.37515	0.000660569	0.000105717	4.04854	2336.45	0.851133	0.997066	2343.32	0.846762	0.38578	901.354	0.275737	0.326664	0.283866	0.25188
1514.81	1.3755	0.000660148	0.000105703	4.05218	2334.67	0.850486	0.996973	2341.76	0.846197	0.40266	940.078	0.287584	0.34073	0.296089	0.25996
1515.78	1.37586	0.000659729	0.000105688	4.05583	2332.89	0.849838	0.99688	2340.19	0.845631	0.42015	980.165	0.299847	0.355292	0.308744	0.26795
1516.74	1.37622	0.000659309	0.000105674	4.05948	2331.11	0.84919	0.996787	2338.63	0.845065	0.43697	1018.63	0.311612	0.369268	0.320889	0.27578
1517.7	1.37658	0.00065889	0.000105659	4.06313	2329.33	0.848541	0.996695	2337.06	0.844497	0.45246	1053.93	0.322412	0.382101	0.332041	0.28347
1518.67	1.37694	0.000658472	0.000105645	4.06679	2327.55	0.847891	0.996601	2335.49	0.843931	0.46654	1085.89	0.332191	0.393727	0.342143	0.29109
1519.63	1.37729	0.000658054	0.000105631	4.07045	2325.76	0.847241	0.996503	2333.93	0.843367	0.47901	1114.06	0.340808	0.403981	0.351054	0.29876
1520.6	1.37765	0.000657637	0.000105617	4.07411	2323.98	0.846591	0.996397	2332.38	0.842809	0.48913	1136.73	0.347741	0.412243	0.358233	0.30665
1521.56	1.37801	0.00065722	0.000105603	4.07778	2322.19	0.84594	0.996283	2330.86	0.842257	0.49619	1152.25	0.352489	0.417919	0.363166	0.31494
1522.52	1.37837	0.000656804	0.00010559	4.08146	2320.4	0.845288	0.996168	2329.33	0.841705	0.50087	1162.22	0.35554	0.421585	0.366351	0.32386
1523.49	1.37873	0.000656388	0.000105576	4.08513	2318.61	0.844636	0.996057	2327.79	0.84115	0.50566	1172.43	0.358663	0.425336	0.369611	0.33354
1524.45	1.37909	0.000655973	0.000105563	4.08882	2316.82	0.843983	0.995951	2326.24	0.84059	0.5135	1189.69	0.363943	0.431643	0.375091	0.344
1525.42	1.37944	0.000655558	0.000105549	4.0925	2315.03	0.84333	0.995846	2324.68	0.840027	0.52604	1217.8	0.372542	0.441888	0.383994	0.3551
1526.38	1.3798	0.000655144	0.000105536	4.09619	2313.23	0.842676	0.995741	2323.13	0.839465	0.54259	1255.14	0.383964	0.455485	0.39581	0.36659
1527.35	1.38016	0.000654731	0.000105523	4.09989	2311.44	0.842022	0.995631	2321.58	0.838905	0.56063	1295.86	0.396422	0.470315	0.408697	0.37832
1528.31	1.38052	0.000654317	0.00010551	4.10359	2309.64	0.841367	0.995519	2320.03	0.838347	0.57769	1334.25	0.408168	0.484305	0.420854	0.3903
1529.27	1.38088	0.000653905	0.000105497	4.10729	2307.84	0.840711	0.995406	2318.49	0.837789	0.59308	1368.73	0.418715	0.496876	0.431778	0.40274
1530.24	1.38124	0.000653493	0.000105484	4.111	2306.04	0.840055	0.995291	2316.95	0.837232	0.6082	1402.53	0.429055	0.509204	0.442491	0.41601
1531.2	1.38159	0.000653081	0.000105471	4.11471	2304.24	0.839398	0.995173	2315.41	0.836677	0.62569	1441.74	0.441048	0.5235	0.454914	0.43034
1532.17	1.38195	0.00065267	0.000105459	4.11843	2302.43	0.838741	0.995049	2313.89	0.836126	0.64744	1490.69	0.456022	0.541341	0.470418	0.44569
1533.13	1.38231	0.00065226	0.000105446	4.12215	2300.63	0.838084	0.99492	2312.37	0.835578	0.67234	1546.8	0.473189	0.561793	0.48819	0.46158
1534.1	1.38267	0.00065185	0.000105434	4.12587	2298.82	0.837425	0.99479	2310.86	0.835031	0.6962	1600.44	0.489597	0.581349	0.505184	0.47728
1535.06	1.38303	0.00065144	0.000105421	4.1296	2297.01	0.836767	0.994662	2309.34	0.834481	0.71568	1643.92	0.5029	0.597222	0.518977	0.49212
1536.02	1.38339	0.000651032	0.000105409	4.13333	2295.2	0.836107	0.994536	2307.81	0.83393	0.73098	1677.75	0.513247	0.609586	0.529721	0.50586
1536.99	1.38374	0.000650623	0.000105397	4.13707	2293.39	0.835447	0.994408	2306.28	0.833378	0.74521	1709.06	0.522825	0.621042	0.539677	0.51876
1537.95	1.3841	0.000650215	0.000105385	4.14081	2291.58	0.834787	0.994274	2304.77	0.832832	0.76249	1747.3	0.534525	0.635026	0.551829	0.53146
1538.92	1.38446	0.000649808	0.000105374	4.14456	2289.76	0.834126	0.994128	2303.29	0.832295	0.78626	1800.35	0.550752	0.6544	0.568665	0.54445
1539.88	1.38482	0.000649401	0.000105362	4.14831	2287.95	0.833465	0.993972	2301.82	0.831765	0.81462	1863.81	0.570165	0.677573	0.588801	0.55752
1540.85	1.38518	0.000648995	0.00010535	4.15206	2286.13	0.832803	0.99382	2300.34	0.831232	0.83554	1910.15	0.584343	0.694528	0.603535	0.56927
1541.81	1.38554	0.000648589	0.000105339	4.15582	2284.31	0.83214	0.993682	2298.84	0.830686	0.83873	1915.92	0.586107	0.696722	0.605441	0.57778
1542.77	1.38589	0.000648183	0.000105327	4.15958	2282.49	0.831477	0.993551	2297.3	0.830133	0.8299	1894.24	0.579475	0.688928	0.598668	0.58202
1543.74	1.38625	0.000647778	0.000105316	4.16335	2280.67	0.830813	0.993419	2295.78	0.829581	0.81851	1866.75	0.571066	0.67902	0.590059	0.58236
1544.7	1.38661	0.000647374	0.000105305	4.16712	2278.84	0.830149	0.993283	2294.26	0.829032	0.80796	1841.22	0.563254	0.669824	0.582068	0.57985
1545.67	1.38697	0.00064697	0.000105294	4.1709	2277.02	0.829484	0.993144	2292.74	0.828484	0.79774	1816.47	0.555684	0.660915	0.574326	0.57531
1546.63	1.38733	0.000646567	0.000105283	4.17468	2275.19	0.828819	0.993004	2291.22	0.827936	0.78648	1789.39	0.547402	0.651155	0.565845	0.56902
1547.59	1.38769	0.000646164	0.000105272	4.17846	2273.37	0.828153	0.992865	2289.7	0.827387	0.7731	1757.54	0.537657	0.639653	0.555849	0.56091
1548.56	1.38804	0.000645762	0.000105262	4.18225	2271.54	0.827487	0.992727	2288.18	0.826836	0.75694	1719.42	0.525995	0.625865	0.543868	0.55087
1549.52	1.3884	0.00064536	0.000105251	4.18605	2269.71	0.82682	0.992591	2286.65	0.826283	0.73771	1674.39	0.512219	0.609557	0.529697	0.53902
1550.49	1.38876	0.000644958	0.000105241	4.18984	2267.88	0.826153	0.992456	2285.12	0.825729	0.71572	1623.16	0.496549	0.590991	0.513562	0.52579
1551.45	1.38912	0.000644558	0.00010523	4.19365	2266.04	0.825485	0.992321	2283.58	0.825173	0.69232	1568.83	0.479926	0.571284	0.496437	0.51178
1552.42	1.38948	0.000644157	0.00010522	4.19745	2264.21	0.824817	0.992188	2282.03	0.824615	0.66981	1516.59	0.463946	0.552336	0.479972	0.49755
1553.38	1.38984	0.000643757	0.00010521	4.20126	2262.37	0.824148	0.992055	2280.49	0.824057	0.65036	1471.36	0.450109	0.535934	0.465719	0.48329
1554.34	1.39019	0.000643358	0.0001052	4.20508	2260.53	0.823479	0.991922	2278.94	0.823498	0.63469	1434.74	0.438907	0.522666	0.454189	0.46874
1555.31	1.39055	0.000642959	0.00010519	4.2089	2258.69	0.822809	0.991789	2277.39	0.822939	0.62112	1402.92	0.429173	0.511144	0.444177	0.45317
1556.27	1.39091	0.000642561	0.00010518	4.21272	2256.85	0.822138	0.991653	2275.85	0.822381	0.60447	1364.2	0.417329	0.497104	0.431977	0.43553
1557.24	1.39127	0.000642163	0.00010517	4.21655	2255.01	0.821467	0.991514	2274.31	0.821825	0.57537	1297.47	0.396914	0.472854	0.410903	0.41512
1558.2	1.39163	0.000641766	0.000105161	4.22038	2253.17	0.820796	0.991369	2272.79	0.821274	0.52779	1189.2	0.363793	0.43346	0.376671	0.39257
1559.17	1.39199	0.000641369	0.000105151	4.22422	2251.32	0.820124	0.99122	2271.27	0.820724	0.47648	1072.71	0.328158	0.391059	0.339824	0.37028
1560.13	1.39234	0.000640972	0.000105142	4.22806	2249.48	0.819451	0.991071	2269.75	0.820175	0.44303	996.586	0.30487	0.363362	0.315756	0.35095
1561.09	1.3927	0.000640576	0.000105133	4.23191	2247.63	0.818778	0.990916	2268.23	0.819629	0.42707	959.895	0.293646	0.350039	0.304179	0.33572
1562.06	1.39306	0.000640181	0.000105124	4.23576	2245.78	0.818105	0.990753	2266.74	0.81909	0.41829	939.388	0.287372	0.342617	0.297729	0.32402
1563.02	1.39342	0.000639786	0.000105115	4.23961	2243.93	0.81743	0.990579	2265.27	0.818559	0.41014	920.326	0.281541	0.335724	0.291739	0.31455
1563.99	1.39378	0.000639392	0.000105106	4.24347	2242.08	0.816756	0.990396	2263.82	0.818034	0.40033	897.572	0.27458	0.327484	0.284579	0.30616
1564.95	1.39413	0.000638998	0.000105097	4.24734	2240.23	0.816081	0.990209	2262.38	0.817512	0.38879	870.978	0.266445	0.31784	0.276199	0.29797
1565.92	1.39449	0.000638604	0.000105089	4.2512	2238.37	0.815405	0.990023	2260.93	0.816989	0.37617	842.008	0.257582	0.307327	0.267063	0.28947
1566.88	1.39485	0.000638211	0.00010508	4.25508	2236.52	0.814729	0.989834	2259.48	0.816467	0.36279	811.385	0.248214	0.296206	0.257399	0.28049
1567.84	1.39521	0.000637819	0.000105072	4.25895	2234.66	0.814053	0.989636	2258.06	0.815952	0.34841	778.577	0.238178	0.284286	0.24704	0.27122
1568.81	1.39557	0.000637427	0.000105063	4.26284	2232.8	0.813375	0.98942	2256.68	0.815452	0.33292	743.344	0.227399	0.27148	0.235912	0.26214
1569.77	1.39593	0.000637035	0.000105055	4.26672	2230.94	0.812698	0.989187	2255.33	0.814964	0.31776	708.903	0.216864	0.258963	0.225035	0.25379
1570.74	1.39628	0.000636644	0.000105047	4.27061	2229.08	0.81202	0.988952	2253.98	0.814478	0.30536	680.671	0.208227	0.248709	0.216125	0.24645
1571.7	1.39664	0.000636253	0.000105039	4.27451	2227.21	0.811341	0.988726	2252.61	0.813983	0.29724	662.017	0.202521	0.241948	0.21025	0.24004
1572.66	1.397	0.000635863	0.000105031	4.27841	2225.35	0.810662	0.988508	2251.22	0.813481	0.293	652.028	0.199465	0.23835	0.207123	0.23423
1573.63	1.39736	0.000635474	0.000105024	4.28231	2223.49	0.809982	0.988285	2249.84	0.812983	0.29061	646.167	0.197672	0.236261	0.205307	0.2286
1574.59	1.39772	0.000635085	0.000105016	4.28622	2221.62	0.809302	0.988036	2248.52	0.812505	0.28687	637.316	0.194964	0.233083	0.202546	0.22285
1575.56	1.39808	0.000634696	0.000105009	4.29013	2219.75	0.808622	0.987747	2247.29	0.812059	0.27844	618.067	0.189076	0.22611	0.196486	0.21694
1576.52	1.39843	0.000634308	0.000105001	4.29405	2217.88	0.807941	0.987426	2246.12	0.811638	0.26476	587.206	0.179635	0.214889	0.186736	0.2111
1577.49	1.39879	0.00063392	0.000104994	4.29797	2216.01	0.807259	0.987108	2244.95	0.811215	0.24961	553.138	0.169213	0.202487	0.175959	0.20566
1578.45	1.39915	0.000633533	0.000104987	4.3019	2214.14	0.806577	0.98681	2243.73	0.810774	0.23739	525.614	0.160793	0.19247	0.167253	0.20087
1579.41	1.39951	0.000633146	0.00010498	4.30583	2212.26	0.805894	0.986524	2242.48	0.810323	0.22927	507.205	0.155161	0.185783	0.161443	0.19676
1580.38	1.39987	0.00063276	0.000104973	4.30977	2210.39	0.805211	0.98623	2241.25	0.809877	0.22411	495.37	0.151541	0.181502	0.157722	0.19317
1581.34	1.40023	0.000632374	0.000104966	4.31371	2208.51	0.804528	0.985914	2240.06	0.80945	0.22045	486.866	0.148939	0.178443	0.155065	0.18993
1582.31	1.40058	0.000631989	0.00010496	4.31765	2206.63	0.803843	0.985572	2238.94	0.809042	0.21734	479.59	0.146713	0.175837	0.1528	0.18689
1583.27	1.40094	0.000631604	0.000104953	4.3216	2204.75	0.803159	0.985212	2237.85	0.808649	0.21437	472.633	0.144585	0.17335	0.150639	0.184
1584.24	1.4013	0.000631219	0.000104947	4.32556	2202.87	0.802474	0.984843	2236.78	0.808261	0.21145	465.798	0.142494	0.170907	0.148516	0.18126
1585.2	1.40166	0.000630835	0.00010494	4.32952	2200.99	0.801788	0.984471	2235.71	0.807876	0.20861	459.149	0.14046	0.168531	0.146451	0.17872
1586.16	1.40202	0.000630452	0.000104934	4.33348	2199.11	0.801102	0.98409	2234.66	0.807498	0.20599	452.994	0.138577	0.166336	0.144544	0.17642
1587.13	1.40238	0.000630069	0.000104928	4.33745	2197.22	0.800416	0.983692	2233.65	0.807132	0.20379	447.772	0.13698	0.164485	0.142935	0.17442
1588.09	1.40273	0.000629686	0.000104922	4.34142	2195.34	0.799729	0.983273	2232.68	0.806783	0.20233	444.183	0.135882	0.163236	0.14185	0.17274
1589.06	1.40309	0.000629304	0.000104916	4.3454	2193.45	0.799041	0.982833	2231.76	0.80645	0.20183	442.704	0.13543	0.162766	0.141441	0.17143
1590.02	1.40345	0.000628923	0.00010491	4.34938	2191.56	0.798353	0.982377	2230.88	0.80613	0.20231	443.375	0.135635	0.163088	0.141721	0.17052
1590.99	1.40381	0.000628541	0.000104905	4.35337	2189.67	0.797665	0.981904	2230.03	0.805822	0.20357	445.752	0.136362	0.164041	0.14255	0.17003
1591.95	1.40417	0.000628161	0.000104899	4.35736	2187.78	0.796976	0.981411	2229.22	0.805531	0.20529	449.13	0.137395	0.165367	0.143702	0.16997
1592.91	1.40453	0.00062778	0.000104894	4.36136	2185.89	0.796287	0.980893	2228.47	0.805259	0.20723	452.982	0.138574	0.166874	0.145011	0.17032
1593.88	1.40488	0.000627401	0.000104889	4.36536	2183.99	0.795597	0.980349	2227.77	0.805008	0.20922	456.935	0.139783	0.168424	0.146358	0.17108
1594.84	1.40524	0.000627021	0.000104884	4.36936	2182.1	0.794906	0.979781	2227.13	0.804775	0.21126	460.99	0.141024	0.170017	0.147742	0.17222
1595.81	1.4056	0.000626642	0.000104879	4.37337	2180.2	0.794215	0.979198	2226.52	0.804555	0.21348	465.43	0.142382	0.171756	0.149254	0.17376
1596.77	1.40596	0.000626264	0.000104874	4.37739	2178.31	0.793524	0.978603	2225.93	0.804343	0.21623	471.015	0.14409	0.173923	0.151137	0.17572
1597.73	1.40632	0.000625886	0.000104869	4.38141	2176.41	0.792832	0.977995	2225.38	0.804142	0.2199	478.592	0.146408	0.176831	0.153663	0.17814
1598.7	1.40668	0.000625509	0.000104864	4.38543	2174.51	0.79214	0.977368	2224.86	0.803956	0.22481	488.851	0.149546	0.180737	0.157058	0.18103
1599.66	1.40703	0.000625132	0.00010486	4.38946	2172.6	0.791447	0.976713	2224.4	0.803791	0.23093	501.72	0.153483	0.185619	0.161301	0.18439
1600.63	1.40739	0.000624755	0.000104855	4.39349	2170.7	0.790754	0.976024	2224.02	0.803654	0.23793	516.475	0.157997	0.191213	0.166162	0.1882
1601.59	1.40775	0.000624379	0.000104851	4.39753	2168.8	0.79006	0.975297	2223.73	0.803547	0.24534	532.093	0.162775	0.197142	0.171314	0.19246
1602.56	1.40811	0.000624003	0.000104847	4.40157	2166.89	0.789366	0.974535	2223.51	0.803469	0.25286	547.92	0.167617	0.203165	0.176548	0.19717
1603.52	1.40847	0.000623628	0.000104843	4.40562	2164.99	0.788672	0.973744	2223.36	0.803414	0.26057	564.13	0.172576	0.209346	0.181918	0.20237
1604.48	1.40883	0.000623253	0.000104839	4.40967	2163.08	0.787977	0.972936	2223.25	0.803373	0.26896	581.781	0.177975	0.216075	0.187766	0.20809
1605.45	1.40918	0.000622879	0.000104835	4.41373	2161.17	0.787281	0.972114	2223.16	0.803342	0.27864	602.188	0.184218	0.223843	0.194517	0.21434
1606.41	1.40954	0.000622505	0.000104831	4.41779	2159.26	0.786585	0.971271	2223.13	0.803329	0.29014	626.487	0.191651	0.233078	0.202541	0.22116
1607.38	1.4099	0.000622132	0.000104828	4.42186	2157.35	0.785889	0.970386	2223.18	0.803349	0.30356	654.884	0.200338	0.243865	0.211915	0.22849
1608.34	1.41026	0.000621759	0.000104824	4.42593	2155.43	0.785192	0.969445	2223.37	0.803416	0.31841	686.311	0.209952	0.255816	0.2223	0.23627
1609.31	1.41062	0.000621386	0.000104821	4.43001	2153.52	0.784494	0.968459	2223.65	0.803519	0.33347	718.133	0.219687	0.26795	0.232844	0.24438
1610.27	1.41097	0.000621014	0.000104818	4.43409	2151.6	0.783796	0.967469	2223.95	0.803626	0.34739	747.445	0.228654	0.279172	0.242596	0.25272
1611.23	1.41133	0.000620642	0.000104814	4.43817	2149.68	0.783098	0.966518	2224.15	0.8037	0.3594	772.597	0.236348	0.28885	0.251006	0.26123
1612.2	1.41169	0.000620271	0.000104811	4.44226	2147.77	0.782399	0.965621	2224.23	0.803729	0.36981	794.266	0.242977	0.297227	0.258286	0.26997
1613.16	1.41205	0.0006199	0.000104809	4.44636	2145.85	0.7817	0.964743	2224.27	0.803741	0.37987	815.143	0.249364	0.305317	0.265316	0.27907
1614.13	1.41201	0.00061953	0.000104739	4.4459	2147.49	0.782298	0.964015	2227.65	0.804964	0.39156	840.871	0.257235	0.315192	0.273897	0.28875
1615.09	1.40934	0.00061916	0.000104234	4.41547	2172.77	0.791506	0.96457	2252.57	0.81397	0.40693	884.164	0.270478	0.331229	0.287833	0.29915
1616.06	1.40666	0.000618791	0.000103736	4.38531	2198.21	0.800776	0.965012	2277.91	0.823126	0.42631	937.12	0.286678	0.350907	0.304933	0.31025
1617.02	1.40399	0.000618422	0.000103245	4.35541	2223.83	0.810109	0.965488	2303.33	0.832309	0.44692	993.875	0.304041	0.371975	0.323241	0.32183
1617.98	1.40132	0.000618053	0.00010276	4.32576	2249.63	0.819506	0.96617	2328.4	0.84137	0.46513	1046.37	0.3201	0.391346	0.340074	0.33351
1618.95	1.39865	0.000617685	0.000102283	4.29638	2275.6	0.828967	0.967094	2353.03	0.85027	0.48009	1092.49	0.334209	0.408206	0.354725	0.34495
1619.91	1.39597	0.000617317	0.000101811	4.26725	2301.75	0.838493	0.968176	2377.41	0.859079	0.49361	1136.17	0.34757	0.42405	0.368493	0.35606
1620.88	1.3933	0.00061695	0.000101346	4.23836	2328.08	0.848084	0.969291	2401.84	0.867906	0.50795	1182.55	0.361758	0.440853	0.383095	0.36701
1621.84	1.39063	0.000616583	0.000100886	4.20973	2354.58	0.857739	0.970367	2426.49	0.876814	0.52429	1234.48	0.377646	0.459705	0.399477	0.3782
1622.8	1.38796	0.000616217	0.000100433	4.18134	2381.27	0.867461	0.9714	2451.38	0.885808	0.54181	1290.2	0.394689	0.47994	0.417061	0.39008
1623.77	1.38528	0.000615851	9.99855e-05	4.15319	2408.14	0.877249	0.972465	2476.32	0.894822	0.55806	1343.89	0.411114	0.499364	0.433941	0.40298
1624.73	1.38261	0.000615486	9.95438e-05	4.12528	2435.19	0.887103	0.973645	2501.1	0.903776	0.57119	1390.96	0.425513	0.516228	0.448595	0.41704
1625.7	1.37994	0.000615121	9.91077e-05	4.09761	2462.42	0.897023	0.974963	2525.66	0.912648	0.58217	1433.55	0.438543	0.531316	0.461706	0.43213
1626.66	1.37727	0.000614756	9.86771e-05	4.07016	2489.84	0.907012	0.97638	2550.08	0.921472	0.59412	1479.26	0.452528	0.547465	0.475739	0.44797
1627.63	1.37459	0.000614392	9.82518e-05	4.04296	2517.45	0.917068	0.977861	2574.44	0.930277	0.60974	1534.99	0.469575	0.567227	0.492912	0.46424
1628.59	1.37192	0.000614028	9.78319e-05	4.01598	2545.24	0.927191	0.979399	2598.77	0.939069	0.62929	1601.69	0.489981	0.590947	0.513524	0.48074
1629.55	1.36925	0.000613665	9.7417e-05	3.98923	2573.22	0.937385	0.981011	2623.03	0.947834	0.65067	1674.32	0.512197	0.616727	0.535927	0.49743
1630.52	1.36658	0.000613302	9.70072e-05	3.9627	2601.38	0.947646	0.98271	2647.16	0.956552	0.67138	1746.52	0.534285	0.64221	0.558071	0.51442
1631.48	1.36391	0.000612939	9.66024e-05	3.9364	2629.74	0.957976	0.984483	2671.19	0.965237	0.69049	1815.81	0.555483	0.666487	0.579168	0.53201
1632.45	1.36123	0.000612577	9.62024e-05	3.91031	2658.29	0.968377	0.986307	2695.2	0.973913	0.70916	1885.16	0.576696	0.69066	0.600174	0.55079
1633.41	1.35856	0.000612216	9.58072e-05	3.88444	2687.04	0.978847	0.988163	2719.22	0.982594	0.73026	1962.23	0.600276	0.717549	0.62354	0.57162
1634.38	1.35589	0.000611854	9.54167e-05	3.85879	2715.97	0.989387	0.990039	2743.3	0.991293	0.75678	2055.39	0.628774	0.75019	0.651905	0.5954
1635.34	1.35322	0.000611494	9.50307e-05	3.83334	2745.1	1	0.991946	2767.39	1	0.78819	2163.66	0.661896	0.78819	0.684926	0.62254
1636.3	1.35054	0.000611133	9.46492e-05	3.80811	2774.43	1.01068	0.993898	2791.46	1.0087	0.81793	2269.29	0.694208	0.825044	0.716951	0.65212
1637.27	1.34787	0.000610773	9.42722e-05	3.78309	2803.95	1.02144	0.995898	2815.5	1.01738	0.8399	2355.04	0.72044	0.854501	0.742549	0.68187
1638.23	1.3452	0.000610414	9.38994e-05	3.75827	2833.67	1.03226	0.997932	2839.55	1.02607	0.85509	2423.05	0.741245	0.877385	0.762435	0.70923
1639.2	1.34253	0.000610055	9.35309e-05	3.73365	2863.59	1.04316	0.999984	2863.64	1.03478	0.86757	2484.37	0.760004	0.897743	0.780125	0.73281
1640.16	1.33985	0.000609696	9.31665e-05	3.70924	2893.71	1.05414	1.00205	2887.79	1.04351	0.87997	2546.38	0.778974	0.918255	0.79795	0.75302
1641.13	1.33718	0.000609338	9.28063e-05	3.68502	2924.04	1.06518	1.00412	2912.04	1.05227	0.89311	2611.49	0.798891	0.939793	0.816667	0.77142
1642.09	1.33451	0.00060898	9.245e-05	3.66101	2954.56	1.0763	1.00618	2936.4	1.06107	0.90699	2679.76	0.819776	0.962381	0.836295	0.78987
1643.05	1.33184	0.000608623	9.20977e-05	3.63718	2985.29	1.0875	1.00825	2960.86	1.06991	0.92172	2751.6	0.841753	0.986159	0.856958	0.8098
1644.02	1.32916	0.000608266	9.17492e-05	3.61355	3016.22	1.09876	1.01031	2985.43	1.07879	0.93779	2828.58	0.865304	1.01168	0.879133	0.83187
1644.98	1.32649	0.000607909	9.14046e-05	3.59011	3047.36	1.11011	1.01238	3010.08	1.0877	0.95542	2911.51	0.890672	1.03921	0.903055	0.85555
1645.95	1.32382	0.000607553	9.10637e-05	3.56687	3078.7	1.12153	1.01445	3034.84	1.09664	0.97298	2995.52	0.916372	1.06701	0.927217	0.87929
1646.91	1.32115	0.000607197	9.07264e-05	3.5438	3110.26	1.13302	1.0165	3059.78	1.10565	0.98671	3068.93	0.938829	1.09096	0.948028	0.90135
1647.88	1.31847	0.000606842	9.03927e-05	3.52093	3142.02	1.14459	1.01851	3084.93	1.11474	0.99439	3124.4	0.955798	1.10849	0.96326	0.92093
1648.84	1.3158	0.000606487	9.00626e-05	3.49823	3174	1.15624	1.02049	3110.27	1.1239	0.99747	3165.97	0.968515	1.12106	0.974181	0.93845
1649.8	1.31313	0.000606133	8.97359e-05	3.47572	3206.19	1.16797	1.02246	3135.76	1.13311	0.99865	3201.86	0.979495	1.13158	0.983326	0.95479
1650.77	1.3111	0.000605779	8.94778e-05	3.45876	3231.2	1.17708	1.02394	3155.67	1.1403	0.99954	3229.71	0.988016	1.13978	0.990452	0.97029
1651.73	1.30924	0.000605425	8.92383e-05	3.44328	3254.45	1.18555	1.02524	3174.31	1.14704	0.99999	3254.41	0.995572	1.14703	0.996752	0.98409
1652.7	1.30738	0.000605072	8.90004e-05	3.42787	3277.8	1.19406	1.02646	3193.31	1.15391	0.99728	3268.89	1	1.15077	1	0.99443
1653.66	1.30551	0.000604719	8.87643e-05	3.41256	3301.27	1.2026	1.02757	3212.68	1.16091	0.98794	3261.46	0.997727	1.14691	0.996645	1.0001
1654.62	1.30365	0.000604367	8.85298e-05	3.39733	3324.85	1.21119	1.02867	3232.19	1.16795	0.97331	3236.11	0.989974	1.13678	0.987847	1.0016
1655.59	1.30179	0.000604015	8.8297e-05	3.38218	3348.55	1.21983	1.0298	3251.65	1.17499	0.95767	3206.81	0.981009	1.12525	0.977827	1.0001
1656.55	1.29993	0.000603663	8.80658e-05	3.36712	3372.36	1.2285	1.03095	3271.13	1.18203	0.94279	3179.43	0.972633	1.1144	0.968399	0.99619
1657.52	1.29807	0.000603312	8.78362e-05	3.35214	3396.28	1.23722	1.03208	3290.71	1.1891	0.92834	3152.91	0.964519	1.10389	0.959265	0.98956
1658.48	1.2962	0.000602961	8.76083e-05	3.33724	3420.32	1.24597	1.03318	3310.48	1.19625	0.91317	3123.34	0.955474	1.09238	0.949258	0.97931
1659.45	1.29434	0.000602611	8.73819e-05	3.32243	3444.48	1.25477	1.03422	3330.5	1.20348	0.89531	3083.87	0.943401	1.07749	0.936321	0.96486
1660.41	1.29248	0.000602261	8.71571e-05	3.30769	3468.74	1.26361	1.03518	3350.85	1.21083	0.87199	3024.71	0.925302	1.05583	0.917504	0.94652
1661.37	1.29062	0.000601911	8.69338e-05	3.29304	3493.13	1.2725	1.03605	3371.59	1.21833	0.84123	2938.53	0.898937	1.0249	0.890619	0.92558
1662.34	1.28876	0.000601562	8.6712e-05	3.27846	3517.63	1.28142	1.03682	3392.7	1.22596	0.80491	2831.38	0.866159	0.986784	0.857501	0.90371
1663.3	1.28689	0.000601213	8.64918e-05	3.26397	3542.25	1.29039	1.03757	3413.98	1.23365	0.76901	2724.03	0.833318	0.948686	0.824395	0.88212
1664.27	1.28503	0.000600865	8.62731e-05	3.24955	3566.99	1.2994	1.03835	3435.26	1.24133	0.73901	2636.04	0.806402	0.917359	0.797172	0.8611
1665.23	1.28317	0.000600517	8.60558e-05	3.23521	3591.84	1.30845	1.03916	3456.49	1.249	0.71613	2572.22	0.786881	0.89445	0.777264	0.84014
1666.2	1.28131	0.00060017	8.584e-05	3.22095	3616.81	1.31755	1.03998	3477.78	1.2567	0.698	2524.53	0.772292	0.877176	0.762253	0.81854
1667.16	1.27945	0.000599823	8.56256e-05	3.20677	3641.91	1.32669	1.04073	3499.37	1.2645	0.68077	2479.3	0.758453	0.860834	0.748053	0.79599
1668.12	1.27758	0.000599476	8.54127e-05	3.19266	3667.12	1.33588	1.04135	3521.51	1.2725	0.66085	2423.41	0.741357	0.840933	0.730759	0.77277
1669.09	1.27572	0.00059913	8.52012e-05	3.17863	3692.44	1.3451	1.0418	3544.29	1.28073	0.63708	2352.38	0.719628	0.81593	0.709032	0.74954
1670.05	1.27386	0.000598784	8.49911e-05	3.16468	3717.9	1.35437	1.04217	3567.47	1.28911	0.61202	2275.43	0.696086	0.78896	0.685595	0.72686
1671.02	1.272	0.000598438	8.47824e-05	3.1508	3743.47	1.36369	1.04257	3590.62	1.29748	0.58942	2206.48	0.674993	0.764758	0.664564	0.70476
1671.98	1.27013	0.000598093	8.4575e-05	3.13699	3769.16	1.37305	1.04305	3613.61	1.30578	0.57006	2148.65	0.657302	0.744373	0.64685	0.68282
1672.95	1.26827	0.000597748	8.4369e-05	3.12326	3794.98	1.38245	1.04354	3636.63	1.3141	0.55139	2092.51	0.64013	0.724581	0.629651	0.66054
1673.91	1.26641	0.000597404	8.41643e-05	3.1096	3820.91	1.3919	1.04396	3660.01	1.32255	0.53022	2025.93	0.61976	0.701241	0.609368	0.63777
1674.87	1.26455	0.00059706	8.3961e-05	3.09602	3846.97	1.40139	1.04426	3683.92	1.33119	0.50542	1944.34	0.594801	0.672808	0.584661	0.61494
1675.84	1.26269	0.000596716	8.37589e-05	3.0825	3873.16	1.41093	1.04447	3708.25	1.33998	0.47902	1855.32	0.567569	0.641877	0.557782	0.59278
1676.8	1.26082	0.000596373	8.35582e-05	3.06906	3899.47	1.42052	1.04469	3732.67	1.3488	0.45483	1773.59	0.542568	0.613476	0.533102	0.57192
1677.77	1.25896	0.000596031	8.33588e-05	3.05569	3925.9	1.43015	1.04498	3756.9	1.35756	0.43531	1708.98	0.522802	0.590959	0.513535	0.55256
1678.73	1.2571	0.000595688	8.31606e-05	3.0424	3952.45	1.43982	1.04537	3780.9	1.36623	0.4203	1661.22	0.50819	0.574227	0.498995	0.53427
1679.69	1.25524	0.000595346	8.29637e-05	3.02917	3979.13	1.44954	1.04582	3804.81	1.37487	0.40804	1623.65	0.496697	0.561003	0.487504	0.51613
1680.66	1.25338	0.000595005	8.2768e-05	3.01601	4005.94	1.4593	1.04624	3828.91	1.38358	0.39611	1586.79	0.485423	0.54805	0.476248	0.49692
1681.62	1.25151	0.000594664	8.25736e-05	3.00292	4032.88	1.46912	1.04652	3853.62	1.39251	0.38155	1538.74	0.470724	0.531312	0.461703	0.47548
1682.59	1.24965	0.000594323	8.23803e-05	2.9899	4059.94	1.47897	1.04651	3879.48	1.40186	0.36127	1466.73	0.448695	0.506448	0.440096	0.45126
1683.55	1.24779	0.000593982	8.21883e-05	2.97695	4087.12	1.48888	1.04619	3906.66	1.41168	0.33495	1368.98	0.418791	0.472841	0.410892	0.42496
1684.52	1.24593	0.000593642	8.19975e-05	2.96407	4114.44	1.49883	1.04578	3934.34	1.42168	0.30791	1266.88	0.387556	0.437748	0.380397	0.39839
1685.48	1.2452	0.000593303	8.18948e-05	2.95906	4126.57	1.50325	1.04505	3948.68	1.42686	0.28588	1179.7	0.360889	0.407911	0.354469	0.37356
1686.44	1.24562	0.000592964	8.18801e-05	2.96195	4123.3	1.50206	1.04407	3949.27	1.42707	0.26868	1107.85	0.338907	0.383426	0.333192	0.35155
1687.41	1.24604	0.000592625	8.18654e-05	2.96483	4120.02	1.50086	1.0432	3949.41	1.42712	0.25287	1041.83	0.318711	0.360877	0.313597	0.33224
1688.37	1.24646	0.000592286	8.18508e-05	2.96772	4116.74	1.49967	1.04233	3949.54	1.42717	0.23599	971.511	0.297199	0.336798	0.292673	0.31486
1689.34	1.24687	0.000591948	8.18363e-05	2.97061	4113.47	1.49847	1.04145	3949.76	1.42725	0.21778	895.831	0.274047	0.310826	0.270104	0.29857
1690.3	1.24729	0.000591611	8.18218e-05	2.97351	4110.19	1.49728	1.04057	3949.93	1.42731	0.19953	820.105	0.250882	0.284791	0.247479	0.28272
1691.27	1.24771	0.000591273	8.18074e-05	2.97641	4106.9	1.49608	1.03975	3949.9	1.4273	0.18286	750.988	0.229738	0.260996	0.226802	0.26697
1692.23	1.24813	0.000590936	8.17931e-05	2.97931	4103.62	1.49489	1.03899	3949.64	1.42721	0.16872	692.363	0.211804	0.240798	0.20925	0.25116
1693.19	1.24855	0.0005906	8.17788e-05	2.98222	4100.34	1.49369	1.03825	3949.29	1.42708	0.1569	643.343	0.196808	0.223909	0.194573	0.23526
1694.16	1.24897	0.000590264	8.17646e-05	2.98513	4097.05	1.49249	1.03748	3949.06	1.427	0.14637	599.685	0.183452	0.208869	0.181504	0.21925
1695.12	1.24938	0.000589928	8.17505e-05	2.98804	4093.76	1.4913	1.03663	3949.11	1.42701	0.13593	556.465	0.170231	0.193974	0.168561	0.20315
1696.09	1.2498	0.000589593	8.17364e-05	2.99096	4090.48	1.4901	1.03571	3949.42	1.42713	0.1249	510.9	0.156292	0.178248	0.154895	0.18705
1697.05	1.25022	0.000589258	8.17224e-05	2.99388	4087.19	1.4889	1.03477	3949.84	1.42728	0.1134	463.487	0.141787	0.161853	0.140648	0.1712
1698.02	1.25064	0.000588923	8.17085e-05	2.9968	4083.89	1.4877	1.03383	3950.26	1.42743	0.10194	416.312	0.127356	0.145512	0.126448	0.15603
1698.98	1.25106	0.000588589	8.16946e-05	2.99973	4080.6	1.4865	1.03288	3950.7	1.42759	0.091056	371.563	0.113667	0.129991	0.11296	0.14207
1699.94	1.25148	0.000588255	8.16808e-05	3.00266	4077.31	1.4853	1.03193	3951.15	1.42775	0.0812	331.077	0.101281	0.115933	0.100744	0.12974
1700.91	1.25189	0.000587921	8.1667e-05	3.0056	4074.01	1.4841	1.03104	3951.35	1.42783	0.072879	296.91	0.090829	0.104059	0.0904254	0.11921
1701.87	1.25231	0.000587588	8.16534e-05	3.00854	4070.72	1.4829	1.03028	3951.08	1.42773	0.066365	270.153	0.0826437	0.0947512	0.0823374	0.11036
1702.84	1.25273	0.000587256	8.16397e-05	3.01148	4067.42	1.4817	1.02963	3950.35	1.42746	0.061391	249.703	0.0763877	0.0876334	0.0761522	0.10291
1703.8	1.25315	0.000586923	8.16262e-05	3.01442	4064.12	1.4805	1.02904	3949.42	1.42713	0.057193	232.439	0.0711065	0.0816216	0.070928	0.096531
1704.76	1.25357	0.000586591	8.16127e-05	3.01737	4060.82	1.4793	1.02842	3948.6	1.42683	0.052803	214.423	0.0655952	0.0753409	0.0654702	0.090964
1705.73	1.25399	0.00058626	8.15993e-05	3.02032	4057.52	1.47809	1.02773	3948.05	1.42663	0.04753	192.854	0.0589968	0.0678078	0.058924	0.086027
1706.69	1.25441	0.000585928	8.15859e-05	3.02328	4054.21	1.47689	1.027	3947.64	1.42648	-0.000156663	-0.635145	-0.0001943	-0.000223477	-0.000194199	0.081606
1707.66	1.25482	0.000585598	8.15727e-05	3.02624	4050.91	1.47569	1.0263	3947.1	1.42629	-0.000173479	-0.702748	-0.000214981	-0.000247431	-0.000215014	0.077621
1708.62	1.25524	0.000585267	8.15594e-05	3.0292	4047.6	1.47448	1.02569	3946.23	1.42597	-0.00018673	-0.755809	-0.000231213	-0.000266272	-0.000231387	0.07402
1709.59	1.25566	0.000584937	8.15463e-05	3.03216	4044.3	1.47328	1.02516	3945.05	1.42555	-0.000195786	-0.791817	-0.000242228	-0.000279102	-0.000242536	0.070763
1710.55	1.25608	0.000584607	8.15332e-05	3.03513	4040.99	1.47207	1.02467	3943.7	1.42506	-0.000198476	-0.802039	-0.000245355	-0.00028284	-0.000245784	0.067815
1711.51	1.2565	0.000584278	8.15202e-05	3.03811	4037.68	1.47087	1.0242	3942.27	1.42455	-0.000191566	-0.773482	-0.000236619	-0.000272894	-0.000237141	0.065141
1712.48	1.25692	0.000583949	8.15072e-05	3.04108	4034.37	1.46966	1.02374	3940.82	1.42402	-0.000172555	-0.69615	-0.000212962	-0.000245722	-0.000213529	0.0627
1713.44	1.25733	0.00058362	8.14943e-05	3.04406	4031.06	1.46845	1.02328	3939.35	1.42349	-0.000141978	-0.572321	-0.000175081	-0.000202104	-0.000175625	0.060455
1714.41	1.25775	0.000583292	8.14815e-05	3.04705	4027.74	1.46725	1.0228	3937.94	1.42298	-0.000106037	-0.42709	-0.000130653	-0.000150888	-0.00013112	0.058379
1715.37	1.25817	0.000582964	8.14687e-05	3.05004	4024.43	1.46604	1.02226	3936.81	1.42257	-7.83838e-05	-0.31545	-9.65007e-05	-0.000111506	-9.68975e-05	0.056462
1716.34	1.25859	0.000582637	8.1456e-05	3.05303	4021.11	1.46483	1.02159	3936.14	1.42233	-7.47032e-05	-0.30039	-9.18936e-05	-0.000106252	-9.23318e-05	0.054681
1717.3	1.25901	0.00058231	8.14434e-05	3.05602	4017.8	1.46362	1.02086	3935.71	1.42217	-9.53674e-05	-0.383167	-0.000117216	-0.000135629	-0.000117859	0.052986
1718.26	1.25943	0.000581983	8.14308e-05	3.05902	4014.48	1.46241	1.02021	3934.96	1.4219	-0.000120308	-0.482974	-0.000147749	-0.000171066	-0.000148654	0.051346
1719.23	1.25984	0.000581656	8.14183e-05	3.06202	4011.16	1.4612	1.01971	3933.61	1.42141	-0.0001327	-0.532281	-0.000162832	-0.000188622	-0.00016391	0.049795
1720.19	1.26026	0.00058133	8.14059e-05	3.06503	4007.84	1.45999	1.01934	3931.81	1.42076	-0.000131588	-0.527383	-0.000161334	-0.000186956	-0.000162462	0.048376
1721.16	1.26068	0.000581005	8.13935e-05	3.06803	4004.51	1.45878	1.019	3929.85	1.42005	-0.000123536	-0.494702	-0.000151336	-0.000175428	-0.000152444	0.047083
1722.12	1.2611	0.000580679	8.13812e-05	3.07105	4001.19	1.45757	1.01866	3927.91	1.41935	-0.000114946	-0.459921	-0.000140696	-0.000163149	-0.000141774	0.045861
1723.09	1.26152	0.000580354	8.1369e-05	3.07406	3997.87	1.45636	1.01829	3926.06	1.41868	-0.000109561	-0.43801	-0.000133994	-0.000155432	-0.000135069	0.044649
1724.05	1.26194	0.00058003	8.13568e-05	3.07708	3994.54	1.45515	1.01791	3924.26	1.41803	-0.000107825	-0.430711	-0.000131761	-0.000152899	-0.000132867	0.043411
1725.01	1.26235	0.000579706	8.13447e-05	3.08011	3991.21	1.45394	1.01753	3922.44	1.41738	-0.000107048	-0.427251	-0.000130702	-0.000151727	-0.000131849	0.04215
1725.98	1.26277	0.000579382	8.13327e-05	3.08313	3987.89	1.45273	1.01717	3920.56	1.4167	-0.000103038	-0.410904	-0.000125701	-0.000145974	-0.000126849	0.040891
1726.94	1.26319	0.000579058	8.13207e-05	3.08616	3984.56	1.45151	1.01683	3918.61	1.41599	-9.28156e-05	-0.369829	-0.000113136	-0.000131426	-0.000114207	0.039664
1727.91	1.26361	0.000578735	8.13088e-05	3.0892	3981.23	1.4503	1.0165	3916.6	1.41527	-7.6659e-05	-0.305197	-9.33641e-05	-0.000108493	-9.42788e-05	0.03848
1728.87	1.26403	0.000578412	8.12969e-05	3.09224	3977.89	1.44909	1.01619	3914.53	1.41452	-5.81741e-05	-0.23141	-7.07918e-05	-8.22883e-05	-7.15074e-05	0.037329
1729.83	1.26445	0.00057809	8.12852e-05	3.09528	3974.56	1.44787	1.01589	3912.39	1.41375	-4.27216e-05	-0.1698	-5.19441e-05	-6.03976e-05	-5.24846e-05	0.036187
1730.8	1.26487	0.000577768	8.12735e-05	3.09832	3971.23	1.44666	1.0156	3910.24	1.41297	-3.49749e-05	-0.138893	-4.24894e-05	-4.94184e-05	-4.29439e-05	0.035039
1731.76	1.26528	0.000577446	8.12618e-05	3.10137	3967.89	1.44544	1.01528	3908.16	1.41222	-3.57553e-05	-0.141873	-4.3401e-05	-5.04942e-05	-4.38788e-05	0.033889
1732.73	1.2657	0.000577125	8.12502e-05	3.10442	3964.55	1.44423	1.01493	3906.25	1.41153	-3.87374e-05	-0.153577	-4.69813e-05	-5.46789e-05	-4.75152e-05	0.03276
1733.69	1.26612	0.000576804	8.12387e-05	3.10748	3961.22	1.44301	1.01454	3904.46	1.41088	-3.22536e-05	-0.127763	-3.90847e-05	-4.55059e-05	-3.9544e-05	0.031675
1734.66	1.26654	0.000576483	8.12273e-05	3.11054	3957.88	1.4418	1.01418	3902.54	1.41019	-1.05426e-05	-0.0417263	-1.27647e-05	-1.4867e-05	-1.29192e-05	0.030651
1735.62	1.26696	0.000576163	8.12159e-05	3.1136	3954.54	1.44058	1.0139	3900.34	1.40939	2.00439e-05	0.0792644	2.42481e-05	2.82497e-05	2.45486e-05	0.029697
1736.58	1.26738	0.000575843	8.12046e-05	3.11667	3951.2	1.43936	1.01367	3897.91	1.40852	4.97643e-05	0.196629	6.01515e-05	7.00938e-05	6.09105e-05	0.02881
1737.55	1.26779	0.000575523	8.11933e-05	3.11974	3947.85	1.43814	1.01346	3895.41	1.40761	7.34832e-05	0.290101	8.87461e-05	0.000103436	8.98841e-05	0.027979
1738.51	1.26821	0.000575204	8.11821e-05	3.12282	3944.51	1.43693	1.01324	3892.96	1.40672	9.06829e-05	0.3577	0.000109425	0.000127566	0.000110853	0.027194
1739.48	1.26863	0.000574885	8.1171e-05	3.12589	3941.17	1.43571	1.01299	3890.62	1.40588	0.000103116	0.406397	0.000124323	0.000144969	0.000125976	0.02645
1740.44	1.26905	0.000574567	8.116e-05	3.12898	3937.82	1.43449	1.01272	3888.35	1.40506	0.000113059	0.445206	0.000136195	0.000158855	0.000138042	0.025749
1741.41	1.26947	0.000574249	8.1149e-05	3.13206	3934.47	1.43327	1.01246	3886.07	1.40424	0.000122018	0.480076	0.000146862	0.000171342	0.000148894	0.02509
1742.37	1.26989	0.000573931	8.11381e-05	3.13515	3931.12	1.43205	1.01221	3883.69	1.40337	0.000130184	0.511769	0.000156558	0.000182697	0.000158761	0.024464
1743.33	1.2703	0.000573614	8.11272e-05	3.13825	3927.78	1.43083	1.01201	3881.17	1.40247	0.000137025	0.538203	0.000164644	0.000192173	0.000166996	0.023861
1744.3	1.27072	0.000573296	8.11164e-05	3.14134	3924.42	1.42961	1.01182	3878.57	1.40153	0.000142444	0.559011	0.000171009	0.000199639	0.000173483	0.023273
1745.26	1.27114	0.00057298	8.11057e-05	3.14444	3921.07	1.42839	1.01165	3875.91	1.40056	0.000147222	0.577268	0.000176595	0.000206194	0.00017918	0.022699
1746.23	1.27156	0.000572663	8.1095e-05	3.14755	3917.72	1.42717	1.01148	3873.24	1.3996	0.000152497	0.597441	0.000182766	0.000213435	0.000185472	0.022149
1747.19	1.27198	0.000572347	8.10844e-05	3.15066	3914.37	1.42595	1.01131	3870.59	1.39864	0.000158528	0.620537	0.000189831	0.000221724	0.000192675	0.021635
1748.16	1.2724	0.000572032	8.10739e-05	3.15377	3911.01	1.42472	1.01112	3868.01	1.39771	0.000163196	0.638261	0.000195253	0.000228101	0.000198216	0.021166
1749.12	1.27281	0.000571716	8.10635e-05	3.15688	3907.66	1.4235	1.0109	3865.52	1.39681	0.000161864	0.632509	0.000193494	0.000226093	0.000196472	0.02074
1750.08	1.27323	0.000571401	8.10531e-05	3.16	3904.3	1.42228	1.01068	3863.06	1.39592	0.000150366	0.587074	0.000179594	0.000209899	0.000182399	0.020345
1751.05	1.27365	0.000571087	8.10427e-05	3.16313	3900.94	1.42105	1.01046	3860.54	1.39501	0.000128729	0.502164	0.000153619	0.000179578	0.000156051	0.019967
1752.01	1.27407	0.000570772	8.10325e-05	3.16625	3897.58	1.41983	1.01028	3857.91	1.39406	0.000100657	0.392319	0.000120016	0.000140322	0.000121938	0.019601
1752.98	1.27449	0.000570458	8.10223e-05	3.16938	3894.22	1.41861	1.01013	3855.17	1.39307	7.02459e-05	0.273553	8.36838e-05	9.78575e-05	8.50367e-05	0.019257
1753.94	1.27491	0.000570145	8.10122e-05	3.17252	3890.86	1.41738	1.00999	3852.38	1.39206	4.04883e-05	0.157534	4.8192e-05	5.63621e-05	4.89779e-05	0.018942
1754.9	1.27532	0.000569831	8.10021e-05	3.17566	3887.5	1.41616	1.00985	3849.57	1.39105	1.38246e-05	0.0537431	1.64408e-05	1.92307e-05	1.67112e-05	0.018653
1755.87	1.27574	0.000569519	8.09921e-05	3.1788	3884.13	1.41493	1.00971	3846.79	1.39004	-7.21961e-06	-0.0280419	-8.57843e-06	-1.00356e-05	-8.72075e-06	0.018383
1756.83	1.27616	0.000569206	8.09822e-05	3.18195	3880.77	1.41371	1.00956	3844.02	1.38904	-2.04444e-05	-0.07934	-2.42712e-05	-2.83981e-05	-2.46775e-05	0.018117
1757.8	1.27658	0.000568894	8.09723e-05	3.1851	3877.4	1.41248	1.00941	3841.24	1.38804	-2.53059e-05	-0.0981212	-3.00167e-05	-3.51255e-05	-3.05236e-05	0.017847
1758.76	1.277	0.000568582	8.09625e-05	3.18825	3874.04	1.41125	1.00927	3838.45	1.38703	-2.384e-05	-0.092357	-2.82533e-05	-3.30667e-05	-2.87345e-05	0.017572
1759.73	1.27742	0.00056827	8.09528e-05	3.19141	3870.67	1.41003	1.00913	3835.66	1.38602	-2.00961e-05	-0.0777853	-2.37956e-05	-2.78536e-05	-2.42044e-05	0.017301
1760.69	1.27784	0.000567959	8.09431e-05	3.19457	3867.3	1.4088	1.00898	3832.88	1.38501	-1.82483e-05	-0.0705716	-2.15889e-05	-2.52742e-05	-2.19629e-05	0.017046
1761.65	1.27825	0.000567648	8.09335e-05	3.19773	3863.93	1.40757	1.00883	3830.1	1.38401	-2.05021e-05	-0.0792187	-2.42341e-05	-2.83751e-05	-2.46576e-05	0.016813
1762.62	1.27867	0.000567338	8.0924e-05	3.2009	3860.56	1.40634	1.00869	3827.3	1.383	-2.62e-05	-0.101147	-3.09422e-05	-3.62346e-05	-3.14874e-05	0.016601
1763.58	1.27909	0.000567027	8.09146e-05	3.20408	3857.19	1.40511	1.00856	3824.45	1.38197	-3.2953e-05	-0.127106	-3.88835e-05	-4.554e-05	-3.95736e-05	0.016399
1764.55	1.27951	0.000566718	8.09052e-05	3.20725	3853.81	1.40389	1.00845	3821.54	1.38092	-3.86657e-05	-0.14901	-4.55844e-05	-5.33941e-05	-4.63987e-05	0.016197
1765.51	1.27993	0.000566408	8.08958e-05	3.21043	3850.44	1.40266	1.00835	3818.57	1.37984	-4.25167e-05	-0.163708	-5.00806e-05	-5.86664e-05	-5.09803e-05	0.015987
1766.48	1.28035	0.000566099	8.08866e-05	3.21362	3847.06	1.40143	1.00825	3815.58	1.37877	-4.45731e-05	-0.171476	-5.24568e-05	-6.14558e-05	-5.34043e-05	0.015772
1767.44	1.28076	0.00056579	8.08774e-05	3.21681	3843.69	1.4002	1.00816	3812.59	1.37769	-4.49019e-05	-0.172589	-5.27974e-05	-6.18607e-05	-5.3756e-05	0.015559
1768.4	1.28118	0.000565482	8.08682e-05	3.22	3840.31	1.39897	1.00806	3809.61	1.37661	-4.29144e-05	-0.164805	-5.04161e-05	-5.90763e-05	-5.13364e-05	0.01536
1769.37	1.2816	0.000565173	8.08592e-05	3.2232	3836.93	1.39774	1.00795	3806.65	1.37554	-3.74326e-05	-0.143626	-4.39374e-05	-5.149e-05	-4.4744e-05	0.015184
1770.33	1.28202	0.000564866	8.08502e-05	3.2264	3833.55	1.39651	1.00784	3803.73	1.37448	-2.78475e-05	-0.106755	-3.26578e-05	-3.82759e-05	-3.32612e-05	0.015037
1771.3	1.28244	0.000564558	8.08413e-05	3.2296	3830.17	1.39527	1.00771	3800.87	1.37345	-1.59247e-05	-0.0609943	-1.8659e-05	-2.18718e-05	-1.90063e-05	0.014918
1772.26	1.28286	0.000564251	8.08324e-05	3.23281	3826.79	1.39404	1.00757	3798.06	1.37243	-6.17467e-06	-0.0236292	-7.2285e-06	-8.47431e-06	-7.36406e-06	0.01482
1773.23	1.28327	0.000563944	8.08236e-05	3.23602	3823.41	1.39281	1.00743	3795.22	1.37141	-2.82284e-06	-0.0107929	-3.30169e-06	-3.87126e-06	-3.36407e-06	0.014736
1774.19	1.28369	0.000563638	8.08149e-05	3.23924	3820.02	1.39158	1.00731	3792.31	1.37035	-6.53882e-06	-0.0249785	-7.64127e-06	-8.9605e-06	-7.78655e-06	0.014662
1775.15	1.28411	0.000563331	8.08062e-05	3.24246	3816.64	1.39034	1.00721	3789.31	1.36927	-1.49701e-05	-0.0571355	-1.74786e-05	-2.04981e-05	-1.78126e-05	0.014597
1776.12	1.28453	0.000563026	8.07976e-05	3.24568	3813.25	1.38911	1.00713	3786.25	1.36816	-2.5236e-05	-0.0962313	-2.94385e-05	-3.4527e-05	-3.00035e-05	0.014534
1777.08	1.28495	0.00056272	8.07891e-05	3.24891	3809.87	1.38788	1.00706	3783.17	1.36705	-3.51844e-05	-0.134048	-4.10072e-05	-4.80989e-05	-4.17973e-05	0.014465
1778.05	1.28537	0.000562415	8.07806e-05	3.25214	3806.48	1.38664	1.00698	3780.1	1.36594	-4.32068e-05	-0.164466	-5.03125e-05	-5.9018e-05	-5.12858e-05	0.014381
1779.01	1.28578	0.00056211	8.07723e-05	3.25537	3803.09	1.38541	1.0069	3777.05	1.36484	-4.77824e-05	-0.181721	-5.5591e-05	-6.52154e-05	-5.66712e-05	0.014284
1779.97	1.2862	0.000561806	8.07639e-05	3.25861	3799.7	1.38418	1.00681	3774.02	1.36374	-4.75775e-05	-0.18078	-5.53033e-05	-6.48836e-05	-5.63829e-05	0.014181
1780.94	1.28662	0.000561501	8.07557e-05	3.26186	3796.31	1.38294	1.00672	3770.99	1.36265	-4.23035e-05	-0.160597	-4.9129e-05	-5.76449e-05	-5.00926e-05	0.014082
water			cm							ATR
2127	1.35	0.000470146	7.27633e-05	3.80301	3613.77					0.0138469
1643.5	1.31	0.000608458	8.9762e-05	3.44959	3229.53					0.106884

## Sheet: Error calcs water
ATR correction
Refractive index linear fit data
Wavenumber	ni
1500	1.37
1614	1.41236	slope	0.000371586	Int	0.81262
1650	1.31258	slope	-0.00277159	Int	5.88571
1685	1.24499	slope	-0.00193119	Int	4.49904
1780	1.28621	slope	0.000433915	Int	0.513846
Theta i	0.785398	radians
ni	2.4																				scale	1																	0.993
						Correction factor				Con A	Note: normalisation factor cell depends on spectrum																Haem
Wavenumber	nt approx	1/WN	dp	f	f (1+protein error)	1/(D15*E15)	Cor norm	ATR	ATR corr	Wavenumber	water ATR	Water ATR/f	correct water	difference	error	Wavenumber	PW ATR	PW ATR/f	correct PW	difference	error	pw-w	(pw-w)/f	correct (pw-w)	difference	errror	Wavenumber	water ATR	Water ATR/f	correct water	difference	error	Wavenumber	PW ATR	PW ATR/f	correct PW	difference	error	pw-w	(pw-w)/f	correct (pw-w)	difference	errror	corr=est/(1+err)	P corr factor, fp	(pw-p)/f/pf
1500.35	1.37013	0.000666512	0.000105933	1.999	1.99733	4722.31	0.860133	0.00136791	0.00117658	1500.35	0.035275	0.0176463	0.017637	-9.33752e-06	-0.000529429	1500.35	0.037463	0.0187409	0.0187296	-1.12091e-05	-0.000598471	0.002188	0.00109455	0.00109267	-1.87163e-06	-0.00171289	1500.35	0.035275	0.0176463	0.017637	-9.33752e-06	-0.000529429	1500.35	0.036623	0.0183206	0.0183102	-1.04636e-05	-0.000571465	0.00159493	0.000674337	0.000673211	-1.1261e-06	-0.00167274	0.000675467	0.998327	0.000675467
1501.31	1.37049	0.000666084	0.000105917	2.00079	1.99903	4718.8	0.859494	0.00139898	0.00120241	1501.31	0.035398	0.017692	0.0176819	-1.00736e-05	-0.00056971	1501.31	0.03764	0.0188125	0.0188004	-1.20899e-05	-0.000643065	0.002242	0.00112056	0.00111854	-2.01636e-06	-0.00180267	1501.31	0.035398	0.017692	0.0176819	-1.00736e-05	-0.00056971	1500.35	0.036812	0.0183987	0.0183874	-1.13166e-05	-0.000615457	0.00166179	0.00070672	0.000705477	-1.24309e-06	-0.00176206	0.000707967	0.998238	0.000707967
1502.28	1.37085	0.000665657	0.000105901	2.00259	2.00073	4715.28	0.858854	0.0014249	0.00122378	1502.28	0.035569	0.0177615	0.0177507	-1.08601e-05	-0.000611816	1502.28	0.037826	0.0188886	0.0188756	-1.29929e-05	-0.000688345	0.002257	0.00112704	0.00112491	-2.13276e-06	-0.00189594	1502.28	0.035569	0.0177615	0.0177507	-1.08601e-05	-0.000611816	1500.35	0.037006	0.0184791	0.0184669	-1.21885e-05	-0.00066002	0.00168598	0.000717572	0.000716243	-1.3284e-06	-0.00185467	0.000718905	0.998145	0.000718905
1503.24	1.3712	0.00066523	0.000105885	2.00438	2.00243	4711.77	0.858214	0.00145119	0.00124543	1503.24	0.035769	0.0178454	0.0178337	-1.16857e-05	-0.000655261	1503.24	0.038015	0.0189659	0.018952	-1.3913e-05	-0.000734116	0.002246	0.00112054	0.00111832	-2.22726e-06	-0.00199161	1503.24	0.035769	0.0178454	0.0178337	-1.16857e-05	-0.000655261	1500.35	0.037188	0.0185533	0.0185403	-1.30628e-05	-0.000704563	0.00166938	0.000707949	0.000706572	-1.37706e-06	-0.00194893	0.000709331	0.998051	0.000709331
1504.2	1.37156	0.000664803	0.000105869	2.00618	2.00414	4708.25	0.857573	0.00148936	0.00127723	1504.2	0.035974	0.0179316	0.0179191	-1.25309e-05	-0.000699306	1504.2	0.03821	0.0190461	0.0190313	-1.48541e-05	-0.000780507	0.002236	0.00111456	0.00111223	-2.32315e-06	-0.00208872	1504.2	0.035974	0.0179316	0.0179191	-1.25309e-05	-0.000699306	1500.35	0.037341	0.018613	0.0185991	-1.392e-05	-0.000748424	0.00161882	0.000681394	0.000680005	-1.38909e-06	-0.00204276	0.000682789	0.997957	0.000682789
1505.17	1.37192	0.000664377	0.000105854	2.00798	2.00585	4704.73	0.856931	0.00155964	0.0013365	1505.17	0.036141	0.0179987	0.0179853	-1.33523e-05	-0.000742401	1505.17	0.03842	0.0191337	0.0191178	-1.58274e-05	-0.000827888	0.002279	0.00113497	0.0011325	-2.47508e-06	-0.00218551	1505.17	0.036141	0.0179987	0.0179853	-1.33523e-05	-0.000742401	1500.35	0.037446	0.0186486	0.0186339	-1.47355e-05	-0.000790791	0.00155799	0.000649907	0.000648524	-1.38316e-06	-0.00213278	0.000651296	0.997867	0.000651296
1506.13	1.37228	0.000663952	0.000105838	2.00978	2.00757	4701.2	0.856289	0.0016815	0.00143985	1506.13	0.036202	0.0180129	0.0179988	-1.40723e-05	-0.000781847	1506.13	0.038658	0.0192349	0.0192181	-1.68508e-05	-0.000876822	0.002456	0.00122202	0.00121924	-2.7785e-06	-0.00227887	1506.13	0.036202	0.0180129	0.0179988	-1.40723e-05	-0.000781847	1500.35	0.037494	0.0186558	0.0186403	-1.54928e-05	-0.000831146	0.00154541	0.000642856	0.000641435	-1.42044e-06	-0.00221447	0.000644282	0.997786	0.000644282
1507.1	1.37264	0.000663527	0.000105823	2.01159	2.0093	4697.68	0.855647	0.00183407	0.00156932	1507.1	0.036139	0.0179654	0.0179508	-1.46588e-05	-0.000816609	1507.1	0.038913	0.0193444	0.0193265	-1.7915e-05	-0.000926966	0.002774	0.00137901	0.00137576	-3.25627e-06	-0.0023669	1507.1	0.036139	0.0179654	0.0179508	-1.46588e-05	-0.000816609	1500.35	0.037527	0.0186554	0.0186392	-1.62343e-05	-0.000870978	0.00164097	0.000690003	0.000688427	-1.57557e-06	-0.00228865	0.000691586	0.997711	0.000691586
1508.06	1.373	0.000663103	0.000105807	2.01339	2.01103	4694.15	0.855004	0.00195268	0.00166955	1508.06	0.036066	0.0179131	0.0178978	-1.5228e-05	-0.000850829	1508.06	0.039148	0.0194438	0.0194248	-1.89746e-05	-0.000976825	0.003082	0.00153075	0.001527	-3.74665e-06	-0.0024536	1508.06	0.036066	0.0179131	0.0178978	-1.5228e-05	-0.000850829	1500.35	0.03763	0.0186899	0.0186728	-1.70617e-05	-0.000913719	0.00181646	0.000776798	0.000774965	-1.83369e-06	-0.00236616	0.000778641	0.997634	0.000778641
1509.03	1.37335	0.000662679	0.000105792	2.0152	2.01275	4690.61	0.85436	0.00201603	0.00172242	1509.03	0.036088	0.0179079	0.017892	-1.59011e-05	-0.000888726	1509.03	0.039353	0.0195281	0.0195081	-2.00129e-05	-0.00102588	0.003265	0.00162019	0.00161607	-4.11185e-06	-0.00254434	1509.03	0.036088	0.0179079	0.017892	-1.59011e-05	-0.000888726	1500.35	0.037813	0.0187639	0.0187459	-1.79963e-05	-0.000960015	0.00197762	0.000855994	0.000853899	-2.09527e-06	-0.00245377	0.0008581	0.997546	0.0008581
1509.99	1.37371	0.000662256	0.000105777	2.01701	2.01446	4687.07	0.853716	0.00205297	0.00175265	1509.99	0.036194	0.0179444	0.0179277	-1.66753e-05	-0.000930141	1509.99	0.039547	0.0196067	0.0195857	-2.10521e-05	-0.00107487	0.003353	0.00166236	0.00165798	-4.37684e-06	-0.00263986	1509.99	0.036194	0.0179444	0.0179277	-1.66753e-05	-0.000930141	1500.35	0.038028	0.0188536	0.0188347	-1.89868e-05	-0.00100808	0.00208736	0.000909267	0.000906955	-2.31147e-06	-0.0025486	0.00091159	0.997451	0.00091159
1510.95	1.37407	0.000661834	0.000105762	2.01882	2.01618	4683.53	0.853071	0.00208957	0.00178255	1510.95	0.036334	0.0179976	0.0179801	-1.74986e-05	-0.000973219	1510.95	0.039745	0.0196872	0.0196651	-2.21126e-05	-0.00112446	0.003411	0.0016896	0.00168498	-4.61401e-06	-0.00273831	1510.95	0.036334	0.0179976	0.0179801	-1.74986e-05	-0.000973219	1500.35	0.038242	0.0189427	0.0189227	-1.99929e-05	-0.00105655	0.00216234	0.000945105	0.000942611	-2.49425e-06	-0.00264611	0.000947613	0.997354	0.000947613
1511.92	1.37443	0.000661411	0.000105747	2.02064	2.01789	4679.99	0.852425	0.00213769	0.00182222	1511.92	0.036472	0.0180498	0.0180314	-1.83287e-05	-0.00101648	1511.92	0.039957	0.0197745	0.0197513	-2.321e-05	-0.00117511	0.003485	0.0017247	0.00171982	-4.88128e-06	-0.00283825	1511.92	0.036472	0.0180498	0.0180314	-1.83287e-05	-0.00101648	1500.35	0.038443	0.0190252	0.0190042	-2.09974e-05	-0.00110488	0.0022263	0.000975435	0.000972767	-2.66873e-06	-0.00274344	0.000978119	0.997257	0.000978119
1512.88	1.37479	0.00066099	0.000105732	2.02245	2.01961	4676.44	0.851779	0.00220208	0.00187569	1512.88	0.036589	0.0180914	0.0180723	-1.91399e-05	-0.00105908	1512.88	0.040185	0.0198694	0.0198451	-2.43496e-05	-0.00122699	0.003596	0.00177804	0.00177283	-5.20972e-06	-0.00293865	1512.88	0.036589	0.0180914	0.0180723	-1.91399e-05	-0.00105908	1500.35	0.038632	0.0191016	0.0190796	-2.20001e-05	-0.00115307	0.00229912	0.00101016	0.0010073	-2.86016e-06	-0.00283943	0.00101304	0.997161	0.00101304
1513.85	1.37515	0.000660569	0.000105717	2.02427	2.02134	4672.89	0.851133	0.00228476	0.00194463	1513.85	0.036679	0.0181196	0.0180997	-1.99215e-05	-0.00110065	1513.85	0.040426	0.0199706	0.0199451	-2.55296e-05	-0.00127999	0.003747	0.00185104	0.00184543	-5.6081e-06	-0.00303892	1513.85	0.036679	0.0181196	0.0180997	-1.99215e-05	-0.00110065	1500.35	0.038814	0.0191743	0.0191513	-2.30068e-05	-0.00120132	0.00239175	0.0010547	0.00105162	-3.08534e-06	-0.00293391	0.0010578	0.997066	0.0010578
1514.81	1.3755	0.000660148	0.000105703	2.02609	2.02306	4669.34	0.850486	0.00238495	0.00202837	1514.81	0.036743	0.0181349	0.0181142	-2.06713e-05	-0.00114116	1514.81	0.04067	0.0200731	0.0200464	-2.67351e-05	-0.00133366	0.003927	0.00193821	0.00193215	-6.06384e-06	-0.00313839	1514.81	0.036743	0.0181349	0.0181142	-2.06713e-05	-0.00114116	1500.35	0.038995	0.0192464	0.0192224	-2.40258e-05	-0.00124989	0.0025092	0.0011115	0.00110815	-3.35457e-06	-0.00302719	0.00111487	0.996973	0.00111487
1515.78	1.37586	0.000659729	0.000105688	2.02791	2.02479	4665.78	0.849838	0.00249728	0.00212228	1515.78	0.036794	0.0181438	0.0181224	-2.14052e-05	-0.00118115	1515.78	0.040899	0.020168	0.0201401	-2.79358e-05	-0.00138708	0.004105	0.00202425	0.00201772	-6.53059e-06	-0.00323662	1515.78	0.036794	0.0181438	0.0181224	-2.14052e-05	-0.00118115	1500.35	0.039174	0.0193174	0.0192923	-2.50555e-05	-0.00129873	0.00263756	0.00117362	0.00116997	-3.65029e-06	-0.00311999	0.00117729	0.99688	0.00117729
1516.74	1.37622	0.000659309	0.000105674	2.02974	2.02653	4662.23	0.84919	0.00261204	0.00221812	1516.74	0.036846	0.0181531	0.0181309	-2.21428e-05	-0.00122127	1516.74	0.041095	0.0202465	0.0202174	-2.90973e-05	-0.00143923	0.004249	0.00209337	0.00208642	-6.9545e-06	-0.00333322	1516.74	0.036846	0.0181531	0.0181309	-2.21428e-05	-0.00122127	1500.35	0.039341	0.0193823	0.0193562	-2.60791e-05	-0.00134732	0.00275292	0.00122922	0.00122529	-3.93624e-06	-0.0032125	0.00123318	0.996787	0.00123318
1517.7	1.37658	0.00065889	0.000105659	2.03156	2.02826	4658.66	0.848541	0.0027199	0.00230795	1517.7	0.036913	0.0181697	0.0181468	-2.29056e-05	-0.00126223	1517.7	0.041252	0.0203055	0.0202753	-3.02033e-05	-0.00148966	0.004339	0.00213579	0.00212849	-7.29773e-06	-0.00342859	1517.7	0.036913	0.0181697	0.0181468	-2.29056e-05	-0.00126223	1500.35	0.039486	0.0194363	0.0194092	-2.70775e-05	-0.00139509	0.00283139	0.00126651	0.00126234	-4.17196e-06	-0.00330494	0.00127071	0.996695	0.00127071
1518.67	1.37694	0.000658472	0.000105645	2.03339	2.02999	4655.1	0.847891	0.00281676	0.00238831	1518.67	0.037008	0.0182001	0.0181764	-2.37158e-05	-0.00130476	1518.67	0.041389	0.0203546	0.0203234	-3.12836e-05	-0.00153929	0.004381	0.00215453	0.00214696	-7.56786e-06	-0.00352492	1518.67	0.037008	0.0182001	0.0181764	-2.37158e-05	-0.00130476	1500.35	0.039617	0.0194832	0.0194551	-2.80618e-05	-0.00144239	0.00286806	0.00128308	0.00127873	-4.34609e-06	-0.00339875	0.00128745	0.996601	0.00128745
1519.63	1.37729	0.000658054	0.000105631	2.03522	2.03173	4651.53	0.847241	0.00290367	0.00246011	1519.63	0.037142	0.0182496	0.018225	-2.45949e-05	-0.00134951	1519.63	0.041542	0.0204115	0.0203791	-3.2405e-05	-0.00159011	0.0044	0.00216192	0.00215411	-7.81011e-06	-0.00362567	1519.63	0.037142	0.0182496	0.018225	-2.45949e-05	-0.00134951	1500.35	0.039768	0.0195399	0.0195108	-2.90915e-05	-0.00149105	0.00288599	0.00129028	0.00128578	-4.49663e-06	-0.0034972	0.0012948	0.996503	0.0012948
1520.6	1.37765	0.000657637	0.000105617	2.03706	2.03345	4647.96	0.846591	0.002982	0.00252453	1520.6	0.037317	0.0183191	0.0182935	-2.55513e-05	-0.00139674	1520.6	0.041738	0.0204894	0.0204557	-3.36232e-05	-0.00164371	0.004421	0.00217029	0.00216222	-8.07195e-06	-0.00373318	1520.6	0.037317	0.0183191	0.0182935	-2.55513e-05	-0.00139674	1500.35	0.039976	0.0196244	0.0195942	-3.02379e-05	-0.00154321	0.00292022	0.00130531	0.00130063	-4.68658e-06	-0.00360332	0.00131004	0.996397	0.00131004
1521.56	1.37801	0.00065722	0.000105603	2.03889	2.03517	4644.38	0.84594	0.0030496	0.00257978	1521.56	0.037517	0.0184007	0.0183741	-2.65635e-05	-0.0014457	1521.56	0.041974	0.0205867	0.0205517	-3.49394e-05	-0.00170007	0.004457	0.00218599	0.00217762	-8.37592e-06	-0.00384637	1521.56	0.037517	0.0184007	0.0183741	-2.65635e-05	-0.0014457	1500.35	0.040247	0.0197396	0.0197081	-3.15217e-05	-0.00159943	0.00299262	0.00133896	0.001334	-4.95821e-06	-0.00371678	0.00134396	0.996283	0.00134396
1522.52	1.37837	0.000656804	0.00010559	2.04073	2.0369	4640.81	0.845288	0.00310476	0.00262442	1522.52	0.037705	0.0184762	0.0184487	-2.75699e-05	-0.00149441	1522.52	0.042216	0.0206867	0.0206504	-3.62891e-05	-0.0017573	0.004511	0.00221049	0.00220177	-8.71921e-06	-0.0039601	1522.52	0.037705	0.0184762	0.0184487	-2.75699e-05	-0.00149441	1500.35	0.040539	0.019865	0.0198321	-3.28711e-05	-0.00165747	0.00309793	0.00138872	0.00138342	-5.30127e-06	-0.00383201	0.00139406	0.996168	0.00139406
1523.49	1.37873	0.000656388	0.000105576	2.04257	2.03862	4637.23	0.844636	0.00315404	0.00266402	1523.49	0.037855	0.018533	0.0185045	-2.85213e-05	-0.00154132	1523.49	0.042438	0.0207768	0.0207392	-3.7617e-05	-0.00181381	0.004583	0.00224374	0.00223465	-9.09569e-06	-0.0040703	1523.49	0.037855	0.018533	0.0185045	-2.85213e-05	-0.00154132	1500.35	0.040803	0.0199763	0.0199421	-3.41902e-05	-0.00171447	0.00321299	0.00144328	0.00143761	-5.66891e-06	-0.00394328	0.001449	0.996057	0.001449
1524.45	1.37909	0.000655973	0.000105563	2.04441	2.04036	4633.64	0.843983	0.00321303	0.00271174	1524.45	0.037968	0.0185716	0.0185422	-2.94146e-05	-0.00158636	1524.45	0.042638	0.0208559	0.020817	-3.89156e-05	-0.00186941	0.00467	0.00228428	0.00227478	-9.50101e-06	-0.00417667	1524.45	0.037968	0.0185716	0.0185422	-2.94146e-05	-0.00158636	1500.35	0.041027	0.0200679	0.0200325	-3.54493e-05	-0.00176959	0.00332478	0.00149628	0.00149024	-6.03472e-06	-0.00404949	0.00150236	0.995951	0.00150236
1525.42	1.37944	0.000655558	0.000105549	2.04625	2.0421	4630.05	0.84333	0.00329715	0.00278059	1525.42	0.038062	0.0186008	0.0185706	-3.0279e-05	-0.00163048	1525.42	0.042837	0.0209344	0.0208941	-4.02289e-05	-0.00192537	0.004775	0.00233353	0.00232358	-9.94991e-06	-0.00428214	1525.42	0.038062	0.0186008	0.0185706	-3.0279e-05	-0.00163048	1500.35	0.041233	0.0201505	0.0201138	-3.66889e-05	-0.00182406	0.00343743	0.00154966	0.00154325	-6.40992e-06	-0.00415351	0.00155613	0.995846	0.00155613
1526.38	1.3798	0.000655144	0.000105536	2.0481	2.04384	4626.46	0.842676	0.00341006	0.00287358	1526.38	0.038157	0.0186305	0.0185993	-3.11508e-05	-0.00167484	1526.38	0.043046	0.0210176	0.020976	-4.15822e-05	-0.00198237	0.004889	0.00238709	0.00237666	-1.04314e-05	-0.0043891	1526.38	0.038157	0.0186305	0.0185993	-3.11508e-05	-0.00167484	1500.35	0.041453	0.0202398	0.0202018	-3.79763e-05	-0.00187985	0.0035631	0.0016093	0.00160247	-6.82551e-06	-0.00425936	0.00161618	0.995741	0.00161618
1527.35	1.38016	0.000654731	0.000105523	2.04994	2.04558	4622.87	0.842022	0.00354004	0.00298079	1527.35	0.038264	0.0186659	0.0186338	-3.20522e-05	-0.00172011	1527.35	0.043261	0.0211035	0.0210605	-4.2968e-05	-0.00204021	0.004997	0.00243763	0.00242671	-1.09158e-05	-0.00449817	1527.35	0.038264	0.0186659	0.0186338	-3.20522e-05	-0.00172011	1500.35	0.041698	0.020341	0.0203017	-3.9339e-05	-0.00193772	0.00370185	0.00167517	0.00166788	-7.28678e-06	-0.00436889	0.00168252	0.995631	0.00168252
1528.31	1.38052	0.000654317	0.00010551	2.05179	2.04731	4619.28	0.841367	0.00366967	0.00308754	1528.31	0.038381	0.0187061	0.0186731	-3.29807e-05	-0.00176622	1528.31	0.043466	0.0211844	0.02114	-4.43482e-05	-0.00209783	0.005085	0.00247832	0.00246695	-1.13675e-05	-0.0046079	1528.31	0.038381	0.0187061	0.0186731	-3.29807e-05	-0.00176622	1500.35	0.041955	0.020448	0.0204072	-4.07513e-05	-0.00199691	0.00384267	0.00174189	0.00173412	-7.77057e-06	-0.00448099	0.00174973	0.995519	0.00174973
1529.27	1.38088	0.000653905	0.000105497	2.05365	2.04905	4615.68	0.840711	0.00378953	0.0031859	1529.27	0.038504	0.0187491	0.0187152	-3.39292e-05	-0.00181293	1529.27	0.043653	0.0212563	0.0212106	-4.5701e-05	-0.00215463	0.005149	0.00250725	0.00249548	-1.17718e-05	-0.00471725	1529.27	0.038504	0.0187491	0.0187152	-3.39292e-05	-0.00181293	1500.35	0.042212	0.0205547	0.0205125	-4.21868e-05	-0.00205664	0.00397753	0.00180557	0.00179731	-8.25756e-06	-0.00459439	0.0018139	0.995406	0.0018139
1530.24	1.38124	0.000653493	0.000105484	2.0555	2.05079	4612.08	0.840055	0.00390452	0.00328001	1530.24	0.038631	0.018794	0.0187591	-3.48944e-05	-0.00186013	1530.24	0.043826	0.0213213	0.0212743	-4.70338e-05	-0.00221083	0.005195	0.00252737	0.00251523	-1.21394e-05	-0.00482637	1530.24	0.038631	0.018794	0.0187591	-3.48944e-05	-0.00186013	1500.35	0.042472	0.0206626	0.020619	-4.3653e-05	-0.00211713	0.00411142	0.00186865	0.00185989	-8.75861e-06	-0.00470922	0.00187749	0.995291	0.00187749
1531.2	1.38159	0.000653081	0.000105471	2.05736	2.05253	4608.47	0.839398	0.00403056	0.00338325	1531.2	0.038768	0.0188436	0.0188077	-3.58899e-05	-0.00190825	1531.2	0.044002	0.0213877	0.0213393	-4.83888e-05	-0.00226759	0.005234	0.00254404	0.00253154	-1.24989e-05	-0.00493725	1531.2	0.038768	0.0188436	0.0188077	-3.58899e-05	-0.00190825	1500.35	0.042751	0.0207796	0.0207344	-4.51908e-05	-0.00217951	0.00425438	0.00193598	0.00192668	-9.30085e-06	-0.0048274	0.00194537	0.995173	0.00194537
1532.17	1.38195	0.00065267	0.000105459	2.05921	2.05426	4604.86	0.838741	0.00418272	0.00350822	1532.17	0.038919	0.0188999	0.018863	-3.69259e-05	-0.00195758	1532.17	0.044195	0.0214621	0.0214123	-4.98035e-05	-0.00232593	0.005276	0.00256214	0.00254927	-1.28776e-05	-0.00505151	1532.17	0.038919	0.0188999	0.018863	-3.69259e-05	-0.00195758	1500.35	0.043069	0.0209153	0.0208684	-4.6855e-05	-0.00224526	0.00442243	0.00201533	0.0020054	-9.92907e-06	-0.00495116	0.00202536	0.995049	0.00202536
1533.13	1.38231	0.00065226	0.000105446	2.06107	2.05599	4601.25	0.838084	0.00435823	0.00365256	1533.13	0.039081	0.0189615	0.0189235	-3.79977e-05	-0.00200797	1533.13	0.044405	0.0215446	0.0214933	-5.12812e-05	-0.00238591	0.005324	0.00258312	0.00256984	-1.32835e-05	-0.00516902	1533.13	0.039081	0.0189615	0.0189235	-3.79977e-05	-0.00200797	1500.35	0.043419	0.0210662	0.0210176	-4.86353e-05	-0.00231403	0.00461157	0.00210473	0.00209409	-1.06376e-05	-0.00507982	0.00211547	0.99492	0.00211547
1534.1	1.38267	0.00065185	0.000105434	2.06294	2.05773	4597.64	0.837425	0.00453254	0.00379566	1534.1	0.039247	0.0190248	0.0189857	-3.90908e-05	-0.00205895	1534.1	0.044617	0.0216279	0.0215751	-5.27832e-05	-0.00244648	0.00537	0.00260309	0.00258939	-1.36924e-05	-0.00528787	1534.1	0.039247	0.0190248	0.0189857	-3.90908e-05	-0.00205895	1500.35	0.043768	0.0212164	0.0211659	-5.04494e-05	-0.00238352	0.00479573	0.00219154	0.00218018	-1.13586e-05	-0.00520994	0.00220301	0.99479	0.00220301
1535.06	1.38303	0.00065144	0.000105421	2.0648	2.05946	4594.02	0.836767	0.00468199	0.00391773	1535.06	0.039409	0.0190861	0.0190459	-4.01867e-05	-0.00210999	1535.06	0.044817	0.0217052	0.021651	-5.42697e-05	-0.00250657	0.005408	0.00261914	0.00260506	-1.40831e-05	-0.00540605	1535.06	0.039409	0.0190861	0.0190459	-4.01867e-05	-0.00210999	1500.35	0.044084	0.0213503	0.021298	-5.2208e-05	-0.00245131	0.00495086	0.00226414	0.00225212	-1.20214e-05	-0.00533779	0.00227629	0.994662	0.00227629
1536.02	1.38339	0.000651032	0.000105409	2.06667	2.0612	4590.4	0.836107	0.00480544	0.00401786	1536.02	0.039575	0.0191492	0.0191079	-4.13043e-05	-0.00216163	1536.02	0.045007	0.0217776	0.0217218	-5.57448e-05	-0.0025663	0.005432	0.00262839	0.00261395	-1.44405e-05	-0.00552441	1536.02	0.039575	0.0191492	0.0191079	-4.13043e-05	-0.00216163	1500.35	0.044365	0.0214669	0.021413	-5.38991e-05	-0.00251712	0.00506703	0.00231774	0.00230515	-1.25949e-05	-0.0054638	0.00233048	0.994536	0.00233048
1536.99	1.38374	0.000650623	0.000105397	2.06854	2.06294	4586.78	0.835447	0.00492318	0.00411306	1536.99	0.039759	0.0192208	0.0191784	-4.24788e-05	-0.00221493	1536.99	0.045198	0.0218502	0.021793	-5.72393e-05	-0.0026265	0.005439	0.0026294	0.00261464	-1.47605e-05	-0.00564532	1536.99	0.039759	0.0192208	0.0191784	-4.24788e-05	-0.00221493	1500.35	0.044636	0.0215786	0.021523	-5.55887e-05	-0.00258276	0.00515531	0.00235771	0.0023446	-1.31099e-05	-0.00559153	0.00237096	0.994408	0.00237096
1537.95	1.3841	0.000650215	0.000105385	2.07041	2.06468	4583.15	0.834787	0.005068	0.0042307	1537.95	0.039979	0.0193097	0.019266	-4.37585e-05	-0.00227129	1537.95	0.045401	0.0219285	0.0218698	-5.87865e-05	-0.00268803	0.005422	0.00261881	0.00260378	-1.5028e-05	-0.00577161	1537.95	0.039979	0.0193097	0.019266	-4.37585e-05	-0.00227129	1500.35	0.044933	0.0217025	0.0216451	-5.7382e-05	-0.00265103	0.00523385	0.00239277	0.00237914	-1.36234e-05	-0.00572619	0.00240655	0.994274	0.00240655
1538.92	1.38446	0.000649808	0.000105374	2.07228	2.06641	4579.52	0.834126	0.00527695	0.00440164	1538.92	0.040245	0.0194206	0.0193755	-4.51754e-05	-0.00233158	1538.92	0.045618	0.0220134	0.0219531	-6.0395e-05	-0.0027511	0.005373	0.0025928	0.00257758	-1.52196e-05	-0.00590462	1538.92	0.040245	0.0194206	0.0193755	-4.51754e-05	-0.00233158	1500.35	0.045287	0.0218537	0.0217943	-5.93791e-05	-0.00272452	0.00532371	0.00243307	0.00241887	-1.42037e-05	-0.00587204	0.00244744	0.994128	0.00244744
1539.88	1.38482	0.000649401	0.000105362	2.07415	2.06813	4575.89	0.833465	0.00556118	0.00463505	1539.88	0.040537	0.0195439	0.0194972	-4.66849e-05	-0.00239444	1539.88	0.045825	0.0220933	0.0220314	-6.19919e-05	-0.0028138	0.005288	0.00254947	0.00253417	-1.5307e-05	-0.00604027	1539.88	0.040537	0.0195439	0.0194972	-4.66849e-05	-0.00239444	1500.35	0.045698	0.0220321	0.0219705	-6.15931e-05	-0.00280344	0.00544476	0.00248824	0.00247334	-1.49082e-05	-0.00602759	0.00250333	0.993972	0.00250333
1540.85	1.38518	0.000648995	0.00010535	2.07603	2.06985	4572.26	0.832803	0.00585066	0.00487244	1540.85	0.040788	0.0196471	0.019599	-4.81102e-05	-0.00245473	1540.85	0.045983	0.0221495	0.022086	-6.34503e-05	-0.00287287	0.005195	0.00250237	0.00248703	-1.534e-05	-0.00616801	1540.85	0.040788	0.0196471	0.019599	-4.81102e-05	-0.00245473	1500.35	0.046101	0.0222063	0.0221425	-6.38289e-05	-0.00288264	0.00559852	0.00255921	0.00254349	-1.57187e-05	-0.00617996	0.00257512	0.99382	0.00257512
1541.81	1.38554	0.000648589	0.000105339	2.07791	2.07159	4568.62	0.83214	0.00604346	0.005029	1541.81	0.040955	0.0197097	0.0196604	-4.93256e-05	-0.00250888	1541.81	0.04609	0.0221809	0.0221162	-6.47554e-05	-0.00292797	0.005135	0.00247123	0.0024558	-1.54298e-05	-0.00628301	1541.81	0.040955	0.0197097	0.0196604	-4.93256e-05	-0.00250888	1500.35	0.046436	0.0223475	0.0222816	-6.58875e-05	-0.00295704	0.00576769	0.00263775	0.00262118	-1.65619e-05	-0.00631848	0.00265452	0.993682	0.00265452
1542.77	1.38589	0.000648183	0.000105327	2.07979	2.07334	4564.98	0.831477	0.00613687	0.00510267	1542.77	0.041077	0.0197505	0.0197001	-5.04274e-05	-0.00255975	1542.77	0.046192	0.0222099	0.0221439	-6.60515e-05	-0.00298284	0.005115	0.00245938	0.00244376	-1.56241e-05	-0.00639349	1542.77	0.041077	0.0197505	0.0197001	-5.04274e-05	-0.00255975	1500.35	0.046726	0.0224667	0.0223988	-6.78312e-05	-0.00302834	0.00593654	0.00271614	0.00269873	-1.74038e-05	-0.0064489	0.00273377	0.993551	0.00273377
1543.74	1.38625	0.000647778	0.000105316	2.08168	2.07509	4561.34	0.830813	0.00618377	0.00513756	1543.74	0.041206	0.0197946	0.0197431	-5.15574e-05	-0.00261142	1543.74	0.046312	0.0222475	0.02218	-6.74148e-05	-0.00303943	0.005106	0.00245283	0.00243697	-1.58574e-05	-0.00650699	1543.74	0.041206	0.0197946	0.0197431	-5.15574e-05	-0.00261142	1500.35	0.047015	0.0225852	0.0225154	-6.98014e-05	-0.00310017	0.00609744	0.00279054	0.0027723	-1.8244e-05	-0.00658081	0.00280903	0.993419	0.00280903
1544.7	1.38661	0.000647374	0.000105305	2.08356	2.07684	4557.69	0.830149	0.00621003	0.00515525	1544.7	0.041361	0.0198511	0.0197983	-5.2772e-05	-0.00266548	1544.7	0.04645	0.0222936	0.0222247	-6.88482e-05	-0.00309782	0.005089	0.00244245	0.00242638	-1.60762e-05	-0.00662559	1544.7	0.041361	0.0198511	0.0197983	-5.2772e-05	-0.00266548	1500.35	0.047311	0.0227068	0.022635	-7.1826e-05	-0.00317323	0.00623953	0.00285569	0.00283663	-1.90539e-05	-0.0067171	0.002875	0.993283	0.002875
1545.67	1.38697	0.00064697	0.000105294	2.08545	2.07859	4554.04	0.829484	0.00621444	0.00515478	1545.67	0.041544	0.0199209	0.0198668	-5.40813e-05	-0.0027222	1545.67	0.0466	0.0223453	0.022275	-7.03341e-05	-0.00315754	0.005056	0.00242442	0.00240816	-1.62527e-05	-0.00674901	1545.67	0.041544	0.0199209	0.0198668	-5.40813e-05	-0.0027222	1500.35	0.047598	0.0228239	0.02275	-7.38496e-05	-0.00324614	0.00634481	0.00290297	0.0028832	-1.97683e-05	-0.00685636	0.00292301	0.993144	0.00292301
1546.63	1.38733	0.000646567	0.000105283	2.08734	2.08034	4550.39	0.828819	0.00619001	0.0051304	1546.63	0.04175	0.0200015	0.0199461	-5.54746e-05	-0.00278123	1546.63	0.046758	0.0224008	0.0223289	-7.18601e-05	-0.00321825	0.005008	0.00239923	0.00238284	-1.63854e-05	-0.00687642	1546.63	0.04175	0.0200015	0.0199461	-5.54746e-05	-0.00278123	1500.35	0.047858	0.0229277	0.0228519	-7.58047e-05	-0.00331721	0.00640025	0.00292621	0.00290588	-2.033e-05	-0.00699617	0.00294683	0.993004	0.00294683
1547.59	1.38769	0.000646164	0.000105272	2.08923	2.0821	4546.73	0.828153	0.00613466	0.00508044	1547.59	0.041975	0.0200911	0.0200342	-5.69437e-05	-0.00284233	1547.59	0.046924	0.0224599	0.0223865	-7.34277e-05	-0.00328	0.004949	0.00236881	0.00235233	-1.6484e-05	-0.00700753	1547.59	0.041975	0.0200911	0.0200342	-5.69437e-05	-0.00284233	1500.35	0.048082	0.0230142	0.0229365	-7.76524e-05	-0.00338553	0.00640082	0.00292308	0.00290238	-2.07087e-05	-0.00713507	0.00294409	0.992865	0.00294409
1548.56	1.38804	0.000645762	0.000105262	2.09113	2.08385	4543.08	0.827487	0.00605113	0.00500723	1548.56	0.042216	0.0201882	0.0201297	-5.84827e-05	-0.0029053	1548.56	0.047098	0.0225228	0.0224478	-7.50386e-05	-0.00334281	0.004882	0.00233463	0.00231807	-1.65559e-05	-0.0071421	1548.56	0.042216	0.0201882	0.0201297	-5.84827e-05	-0.0029053	1500.35	0.048271	0.0230837	0.0230043	-7.93895e-05	-0.00345107	0.00635051	0.00289557	0.00287466	-2.09068e-05	-0.0072728	0.00291678	0.992727	0.00291678
1549.52	1.3884	0.00064536	0.000105251	2.09302	2.08561	4539.41	0.82682	0.00594224	0.00491317	1549.52	0.042471	0.0202917	0.0202316	-6.0088e-05	-0.00297001	1549.52	0.047282	0.0225903	0.0225136	-7.67013e-05	-0.00340689	0.004811	0.00229859	0.00228198	-1.66133e-05	-0.00728023	1549.52	0.042471	0.0202917	0.0202316	-6.0088e-05	-0.00297001	1500.35	0.048427	0.0231373	0.0230563	-8.10171e-05	-0.00351388	0.0062533	0.00284564	0.00282472	-2.09291e-05	-0.00740927	0.00286689	0.992591	0.00286689
1550.49	1.38876	0.000644958	0.000105241	2.09492	2.08738	4535.75	0.826153	0.00580851	0.00479872	1550.49	0.042737	0.0204003	0.0203385	-6.17527e-05	-0.00303624	1550.49	0.047478	0.0226634	0.0225849	-7.84254e-05	-0.00347246	0.004741	0.00226309	0.00224642	-1.66727e-05	-0.00742191	1550.49	0.042737	0.0204003	0.0203385	-6.17527e-05	-0.00303624	1500.35	0.048553	0.0231765	0.023094	-8.2541e-05	-0.00357413	0.00611516	0.00277624	0.00275545	-2.07883e-05	-0.00754442	0.00279734	0.992456	0.00279734
1551.45	1.38912	0.000644558	0.00010523	2.09682	2.08914	4532.08	0.825485	0.00565131	0.00466507	1551.45	0.043014	0.0205139	0.0204504	-6.34791e-05	-0.00310405	1551.45	0.047691	0.0227444	0.0226642	-8.02324e-05	-0.00354005	0.004677	0.00223052	0.00221376	-1.67533e-05	-0.0075678	1551.45	0.043014	0.0205139	0.0204504	-6.34791e-05	-0.00310405	1500.35	0.048652	0.0232027	0.0231188	-8.39681e-05	-0.00363203	0.0059391	0.00268883	0.00266834	-2.0489e-05	-0.00767855	0.00270964	0.992321	0.00270964
1552.42	1.38948	0.000644157	0.00010522	2.09873	2.09091	4528.41	0.824817	0.00547823	0.00451854	1552.42	0.043297	0.0206301	0.0205649	-6.52523e-05	-0.003173	1552.42	0.047921	0.0228334	0.0227512	-8.21255e-05	-0.00360971	0.004624	0.00220324	0.00218637	-1.68732e-05	-0.00771744	1552.42	0.043297	0.0206301	0.0205649	-6.52523e-05	-0.003173	1500.35	0.048731	0.0232193	0.023134	-8.53218e-05	-0.00368816	0.00573708	0.00258919	0.00256912	-2.00695e-05	-0.00781182	0.00260958	0.992188	0.00260958
1553.38	1.38984	0.000643757	0.00010521	2.10063	2.09269	4524.74	0.824148	0.00530227	0.00436986	1553.38	0.043581	0.0207466	0.0206796	-6.70565e-05	-0.00324264	1553.38	0.048161	0.0229269	0.0228428	-8.40804e-05	-0.00368082	0.00458	0.0021803	0.00216327	-1.70239e-05	-0.00786953	1553.38	0.043581	0.0207466	0.0206796	-6.70565e-05	-0.00324264	1500.35	0.0488	0.0232311	0.0231445	-8.66396e-05	-0.00374343	0.00552407	0.00248449	0.00246491	-1.95832e-05	-0.00794479	0.00250439	0.992055	0.00250439
1554.34	1.39019	0.000643358	0.0001052	2.10254	2.09446	4521.07	0.823479	0.00513312	0.00422701	1554.34	0.043859	0.02086	0.0207911	-6.88672e-05	-0.00331233	1554.34	0.048395	0.0230174	0.0229314	-8.60348e-05	-0.00375184	0.004536	0.00215739	0.00214022	-1.71676e-05	-0.00802139	1554.34	0.043859	0.02086	0.0207911	-6.88672e-05	-0.00331233	1500.35	0.048868	0.0232424	0.0231544	-8.7957e-05	-0.00379871	0.00531601	0.00238236	0.00236327	-1.90898e-05	-0.0080777	0.00240176	0.991922	0.00240176
1555.31	1.39055	0.000642959	0.00010519	2.10445	2.09624	4517.39	0.822809	0.00496528	0.00408548	1555.31	0.044132	0.0209708	0.0209001	-7.0687e-05	-0.00338213	1555.31	0.048613	0.0231001	0.0230122	-8.79463e-05	-0.00382173	0.004481	0.0021293	0.00211204	-1.72593e-05	-0.00817187	1555.31	0.044132	0.0209708	0.0209001	-7.0687e-05	-0.00338213	1500.35	0.04894	0.0232555	0.0231662	-8.92942e-05	-0.0038545	0.00511692	0.00228468	0.00226608	-1.86072e-05	-0.00821122	0.0023036	0.991789	0.0023036
1556.27	1.39091	0.000642561	0.00010518	2.10636	2.09801	4513.71	0.822138	0.00476477	0.0039173	1556.27	0.044419	0.021088	0.0210154	-7.25846e-05	-0.00345387	1556.27	0.048812	0.0231736	0.0230838	-8.97993e-05	-0.00389014	0.004393	0.00208559	0.00206837	-1.72147e-05	-0.00832282	1556.27	0.044419	0.021088	0.0210154	-7.25846e-05	-0.00345387	1500.35	0.049008	0.0232667	0.0231761	-9.06184e-05	-0.00391	0.00489993	0.00217864	0.00216061	-1.80338e-05	-0.00834665	0.00219698	0.991653	0.00219698
1557.24	1.39127	0.000642163	0.00010517	2.10828	2.09979	4510.02	0.821467	0.00446353	0.00366664	1557.24	0.044757	0.0212292	0.0211545	-7.4702e-05	-0.00353126	1557.24	0.049013	0.0232479	0.0231562	-9.16792e-05	-0.00395916	0.004256	0.00201871	0.00200173	-1.69772e-05	-0.00848127	1557.24	0.044757	0.0212292	0.0211545	-7.4702e-05	-0.00353126	1500.35	0.049054	0.0232674	0.0231755	-9.18529e-05	-0.00396336	0.0046103	0.00203816	0.00202101	-1.71509e-05	-0.0084863	0.0020556	0.991514	0.0020556
1558.2	1.39163	0.000641766	0.000105161	2.11019	2.10156	4506.34	0.820796	0.00402309	0.00330213	1558.2	0.045171	0.0214061	0.021329	-7.71465e-05	-0.00361698	1558.2	0.049261	0.0233443	0.0232505	-9.37798e-05	-0.00403344	0.00409	0.00193821	0.00192158	-1.66333e-05	-0.00865607	1558.2	0.045171	0.0214061	0.021329	-7.71465e-05	-0.00361698	1500.35	0.049063	0.0232505	0.0231576	-9.293e-05	-0.00401294	0.0042082	0.00184438	0.0018286	-1.57835e-05	-0.00863149	0.00186044	0.991369	0.00186044
1559.17	1.39199	0.000641369	0.000105151	2.11211	2.10333	4502.65	0.820124	0.00356975	0.00292764	1559.17	0.045601	0.0215903	0.0215106	-7.97024e-05	-0.00370527	1559.17	0.049566	0.0234675	0.0233714	-9.6155e-05	-0.00411422	0.003965	0.00187727	0.00186082	-1.64526e-05	-0.0088416	1559.17	0.045601	0.0215903	0.0215106	-7.97024e-05	-0.00370527	1500.35	0.049073	0.0232341	0.0231401	-9.40094e-05	-0.00406262	0.00379121	0.00164385	0.00162955	-1.4307e-05	-0.00877973	0.00165841	0.99122	0.00165841
1560.13	1.39234	0.000640972	0.000105142	2.11403	2.1051	4498.96	0.819451	0.00327075	0.00268022	1560.13	0.045965	0.0217428	0.0216608	-8.2046e-05	-0.00378777	1560.13	0.049874	0.0235919	0.0234933	-9.85774e-05	-0.00419597	0.003909	0.00184907	0.00183254	-1.65314e-05	-0.00902101	1560.13	0.045965	0.0217428	0.0216608	-8.2046e-05	-0.00378777	1500.35	0.049151	0.0232499	0.0231545	-9.5384e-05	-0.00411946	0.00350776	0.00150707	0.00149374	-1.3338e-05	-0.00892932	0.00152065	0.991071	0.00152065
1561.09	1.3927	0.000640576	0.000105133	2.11595	2.10687	4495.26	0.818778	0.00311572	0.00255108	1561.09	0.046275	0.0218696	0.0217854	-8.42103e-05	-0.00386545	1561.09	0.050155	0.0237033	0.0236023	-0.000100911	-0.00427548	0.00388	0.00183369	0.00181699	-1.67012e-05	-0.00919169	1561.09	0.046275	0.0218696	0.0217854	-8.42103e-05	-0.00386545	1500.35	0.049312	0.0233049	0.0232077	-9.71305e-05	-0.00418527	0.00336093	0.00143529	0.00142237	-1.29203e-05	-0.00908365	0.00144844	0.990916	0.00144844
1562.06	1.39306	0.000640181	0.000105124	2.11788	2.10863	4491.56	0.818105	0.00302197	0.00247229	1562.06	0.046582	0.0219946	0.0219083	-8.6395e-05	-0.00394349	1562.06	0.050423	0.0238083	0.023705	-0.000103216	-0.00435417	0.003841	0.00181361	0.00179679	-1.68209e-05	-0.00936166	1562.06	0.046582	0.0219946	0.0219083	-8.6395e-05	-0.00394349	1500.35	0.049541	0.0233918	0.0232926	-9.91966e-05	-0.00425872	0.00328507	0.00139715	0.00138435	-1.28017e-05	-0.00924741	0.00141019	0.990753	0.00141019
1563.02	1.39342	0.000639786	0.000105115	2.11981	2.11039	4487.86	0.81743	0.00293859	0.00240209	1563.02	0.046914	0.0221313	0.0220425	-8.8718e-05	-0.00402485	1563.02	0.050694	0.0239144	0.0238089	-0.000105563	-0.00443376	0.00378	0.00178318	0.00176634	-1.68448e-05	-0.00953658	1563.02	0.046914	0.0221313	0.0220425	-8.8718e-05	-0.00402485	1500.35	0.049815	0.0234998	0.0233983	-0.000101491	-0.00433755	0.0032294	0.00136852	0.00135575	-1.27732e-05	-0.0094215	0.00138154	0.990579	0.00138154
1563.99	1.39378	0.000639392	0.000105106	2.12174	2.11213	4484.16	0.816756	0.00284727	0.00232552	1563.99	0.047275	0.0222813	0.0221901	-9.12026e-05	-0.00411006	1563.99	0.050976	0.0240256	0.0239176	-0.000107991	-0.00451513	0.003701	0.00174433	0.00172754	-1.67885e-05	-0.00971816	1563.99	0.047275	0.0222813	0.0221901	-9.12026e-05	-0.00411006	1500.35	0.050114	0.0236193	0.0235154	-0.000103931	-0.0044197	0.00316993	0.00133806	0.00132533	-1.27285e-05	-0.00960407	0.00135103	0.990396	0.00135103
1564.95	1.39413	0.000638998	0.000105097	2.12367	2.11388	4480.45	0.816081	0.00274585	0.00224084	1564.95	0.047654	0.0224395	0.0223457	-9.38078e-05	-0.00419803	1564.95	0.051263	0.0241389	0.0240284	-0.000110474	-0.00459765	0.003609	0.00169942	0.00168275	-1.66665e-05	-0.0099043	1564.95	0.047654	0.0224395	0.0223457	-9.38078e-05	-0.00419803	1500.35	0.050413	0.0237386	0.0236322	-0.000106404	-0.0045025	0.00309258	0.00129917	0.00128657	-1.25963e-05	-0.00979057	0.00131201	0.990209	0.00131201
1565.92	1.39449	0.000638604	0.000105089	2.1256	2.11563	4476.74	0.815405	0.00263788	0.00215094	1565.92	0.04804	0.0226007	0.0225042	-9.64894e-05	-0.00428762	1565.92	0.051549	0.0242515	0.0241385	-0.000112984	-0.00468067	0.003509	0.00165083	0.00163433	-1.6495e-05	-0.0100928	1565.92	0.04804	0.0226007	0.0225042	-9.64894e-05	-0.00428762	1500.35	0.050695	0.0238497	0.0237409	-0.000108829	-0.00458401	0.00299128	0.00124906	0.00123672	-1.23392e-05	-0.00997734	0.00126165	0.990023	0.00126165
1566.88	1.39485	0.000638211	0.00010508	2.12754	2.11737	4473.03	0.814729	0.00252683	0.00205868	1566.88	0.048436	0.0227662	0.022667	-9.92629e-05	-0.00437919	1566.88	0.05184	0.0243662	0.0242506	-0.000115551	-0.00476486	0.003404	0.00159997	0.00158368	-1.62881e-05	-0.010285	1566.88	0.048436	0.0227662	0.022667	-9.92629e-05	-0.00437919	1500.35	0.050967	0.0239559	0.0238446	-0.000111235	-0.00466498	0.00287005	0.00118964	0.00117767	-1.19718e-05	-0.0101657	0.00120186	0.989834	0.00120186
1567.84	1.39521	0.000637819	0.000105072	2.12948	2.11911	4469.32	0.814053	0.00241462	0.00196563	1567.84	0.048865	0.0229469	0.0228447	-0.000102239	-0.00447538	1567.84	0.05216	0.0244943	0.024376	-0.000118298	-0.00485304	0.003295	0.00154733	0.00153127	-1.60589e-05	-0.0104873	1567.84	0.048865	0.0229469	0.0228447	-0.000102239	-0.00447538	1500.35	0.051265	0.024074	0.0239602	-0.000113799	-0.00474951	0.00274206	0.00112704	0.00111548	-1.15604e-05	-0.0103637	0.00113884	0.989636	0.00113884
1568.81	1.39557	0.000637427	0.000105063	2.13142	2.12084	4465.6	0.813375	0.00230493	0.00187477	1568.81	0.049342	0.0231498	0.0230443	-0.000105498	-0.00457804	1568.81	0.052533	0.024647	0.0245256	-0.000121356	-0.00494812	0.003191	0.00149713	0.00148127	-1.58577e-05	-0.0107055	1568.81	0.049342	0.0231498	0.0230443	-0.000105498	-0.00457804	1500.35	0.051635	0.0242257	0.0241089	-0.000116761	-0.00484307	0.00263839	0.00107581	0.00106455	-1.1263e-05	-0.0105801	0.00108731	0.98942	0.00108731
1569.77	1.39593	0.000637035	0.000105055	2.13336	2.12255	4461.88	0.812698	0.0022063	0.00179306	1569.77	0.049848	0.0233659	0.023257	-0.000108963	-0.00468517	1569.77	0.052954	0.0248219	0.0246971	-0.000124714	-0.00504972	0.003106	0.00145592	0.00144017	-1.57507e-05	-0.0109367	1569.77	0.049848	0.0233659	0.023257	-0.000108963	-0.00468517	1500.35	0.052077	0.0244108	0.0242906	-0.00012014	-0.00494593	0.00257794	0.00104483	0.00103365	-1.11767e-05	-0.0108128	0.00105625	0.989187	0.00105625
1570.74	1.39628	0.000636644	0.000105047	2.13531	2.12426	4458.16	0.81202	0.00212747	0.00172755	1570.74	0.050336	0.0235732	0.0234608	-0.00011241	-0.00479138	1570.74	0.053382	0.0249997	0.0248715	-0.000128166	-0.00515311	0.003046	0.00142649	0.00141074	-1.57562e-05	-0.0111688	1570.74	0.050336	0.0235732	0.0234608	-0.00011241	-0.00479138	1500.35	0.052538	0.0246044	0.0244808	-0.000123678	-0.00505206	0.00255435	0.00103123	0.00101996	-1.12687e-05	-0.0110482	0.00104275	0.988952	0.00104275
1571.7	1.39664	0.000636253	0.000105039	2.13725	2.12598	4454.43	0.811341	0.00206999	0.00167947	1571.7	0.050779	0.023759	0.0236433	-0.000115696	-0.00489338	1571.7	0.053783	0.0251645	0.025033	-0.000131528	-0.0052542	0.003004	0.00140554	0.00138971	-1.58327e-05	-0.0113928	1571.7	0.050779	0.023759	0.0236433	-0.000115696	-0.00489338	1500.35	0.052963	0.0247809	0.0246538	-0.000127088	-0.00515491	0.00253945	0.00102187	0.00101048	-1.13925e-05	-0.0112743	0.00103352	0.988726	0.00103352
1572.66	1.397	0.000635863	0.000105031	2.1392	2.12771	4450.7	0.810662	0.00202679	0.00164304	1572.66	0.051196	0.0239323	0.0238134	-0.000118906	-0.00499326	1572.66	0.054157	0.0253164	0.0251816	-0.000134794	-0.00535285	0.002961	0.00138416	0.00136827	-1.58872e-05	-0.0116112	1572.66	0.051196	0.0239323	0.0238134	-0.000118906	-0.00499326	1500.35	0.053342	0.0249354	0.0248051	-0.000130304	-0.00525311	0.00250437	0.00100318	0.000991779	-1.13977e-05	-0.0114922	0.00101484	0.988508	0.00101484
1573.63	1.39736	0.000635474	0.000105024	2.14116	2.12944	4446.97	0.809982	0.00198543	0.00160816	1573.63	0.051644	0.0241197	0.0239973	-0.000122335	-0.00509785	1573.63	0.054539	0.0254718	0.0253336	-0.000138152	-0.00545333	0.002895	0.00135207	0.00133626	-1.58176e-05	-0.0118372	1573.63	0.051644	0.0241197	0.0239973	-0.000122335	-0.00509785	1500.35	0.053712	0.0250855	0.024952	-0.000133519	-0.00535103	0.00242951	0.000965833	0.000954649	-1.11839e-05	-0.0117152	0.000977282	0.988285	0.000977282
1574.59	1.39772	0.000635085	0.000105016	2.14311	2.13115	4443.24	0.809302	0.00193207	0.00156363	1574.59	0.052193	0.0243539	0.0242275	-0.000126368	-0.00521588	1574.59	0.05498	0.0256543	0.0255124	-0.000141901	-0.00556205	0.002787	0.00130045	0.00128491	-1.55335e-05	-0.0120891	1574.59	0.052193	0.0243539	0.0242275	-0.000126368	-0.00521588	1500.35	0.05414	0.0252623	0.0251252	-0.000137108	-0.00545699	0.00231235	0.000908493	0.000897752	-1.07405e-05	-0.0119638	0.000919493	0.988036	0.000919493
1575.56	1.39808	0.000634696	0.000105009	2.14507	2.13281	4439.5	0.808622	0.001859	0.00150323	1575.56	0.052877	0.0246505	0.0245193	-0.000131228	-0.00535203	1575.56	0.055518	0.0258817	0.0257354	-0.000146282	-0.00568407	0.002641	0.0012312	0.00121614	-1.50541e-05	-0.0123786	1575.56	0.052877	0.0246505	0.0245193	-0.000131228	-0.00535203	1500.35	0.054687	0.0254943	0.0253529	-0.000141442	-0.00557893	0.00218014	0.000843796	0.000833582	-1.0214e-05	-0.0122531	0.000854264	0.987747	0.000854264
1576.52	1.39843	0.000634308	0.000105001	2.14703	2.13445	4435.76	0.807941	0.00177507	0.00143415	1576.52	0.053634	0.0249806	0.024844	-0.00013662	-0.0054991	1576.52	0.056125	0.0261408	0.0259896	-0.000151162	-0.00581622	0.002491	0.00116021	0.00114567	-1.45421e-05	-0.0126931	1576.52	0.053634	0.0249806	0.024844	-0.00013662	-0.0054991	1500.35	0.055343	0.0257766	0.0256301	-0.000146504	-0.00571608	0.00208444	0.000795985	0.000786101	-9.88404e-06	-0.0125735	0.000806121	0.987426	0.000806121
1577.49	1.39879	0.00063392	0.000104994	2.14899	2.1361	4432.02	0.807259	0.00170137	0.00137345	1577.49	0.054337	0.0252849	0.0251431	-0.000141838	-0.00564123	1577.49	0.056717	0.0263924	0.0262364	-0.000156052	-0.00594791	0.00238	0.0011075	0.00109328	-1.42137e-05	-0.0130009	1577.49	0.054337	0.0252849	0.0251431	-0.000141838	-0.00564123	1500.35	0.056014	0.0260653	0.0259135	-0.00015177	-0.0058568	0.00205736	0.000780368	0.000770435	-9.93249e-06	-0.0128921	0.000790559	0.987108	0.000790559
1578.45	1.39915	0.000633533	0.000104987	2.15095	2.13776	4428.27	0.806577	0.00164954	0.00133048	1578.45	0.054935	0.0255399	0.0253933	-0.000146559	-0.00577154	1578.45	0.057251	0.0266166	0.0264559	-0.000160677	-0.0060734	0.002316	0.00107673	0.00106261	-1.41188e-05	-0.0132869	1578.45	0.054935	0.0255399	0.0253933	-0.000146559	-0.00577154	1500.35	0.056631	0.0263284	0.0261715	-0.000156823	-0.00599213	0.00208055	0.000788489	0.000778224	-1.02646e-05	-0.0131898	0.000799028	0.98681	0.000799028
1579.41	1.39951	0.000633146	0.00010498	2.15292	2.13944	4424.53	0.805894	0.00161438	0.00130102	1579.41	0.055478	0.0257688	0.0256177	-0.000151045	-0.00589611	1579.41	0.057752	0.026825	0.0266598	-0.000165178	-0.00619576	0.002274	0.00105624	0.00104211	-1.41331e-05	-0.013562	1579.41	0.055478	0.0257688	0.0256177	-0.000151045	-0.00589611	1500.35	0.057207	0.0265719	0.0264101	-0.000161723	-0.00612353	0.00211735	0.000803097	0.000792418	-1.06784e-05	-0.0134757	0.000814067	0.986524	0.000814067
1580.38	1.39987	0.00063276	0.000104973	2.15488	2.14111	4420.77	0.805211	0.00158506	0.00127631	1580.38	0.056043	0.0260074	0.0258517	-0.000155753	-0.00602488	1580.38	0.058272	0.0270418	0.0268719	-0.00016988	-0.00632185	0.002229	0.00103439	0.00102027	-1.4127e-05	-0.0138464	1580.38	0.056043	0.0260074	0.0258517	-0.000155753	-0.00602488	1500.35	0.057792	0.0268191	0.0266523	-0.000166778	-0.00625753	0.0021413	0.000811644	0.00080062	-1.10242e-05	-0.0137696	0.000822976	0.98623	0.000822976
1581.34	1.40023	0.000632374	0.000104966	2.15685	2.14277	4417.02	0.804528	0.00155389	0.00125015	1581.34	0.056677	0.0262776	0.0261166	-0.000160989	-0.00616423	1581.34	0.058846	0.0272832	0.0271082	-0.000175023	-0.00645647	0.002169	0.00100563	0.000991596	-1.40347e-05	-0.0141536	1581.34	0.056677	0.0262776	0.0261166	-0.000160989	-0.00616423	1500.35	0.058428	0.0270894	0.0269172	-0.000172265	-0.00639983	0.00214774	0.00081183	0.000800554	-1.12765e-05	-0.0140859	0.000823429	0.985914	0.000823429
1582.31	1.40058	0.000631989	0.00010496	2.15883	2.1444	4413.27	0.803843	0.00151838	0.00122054	1582.31	0.057383	0.0265806	0.0264138	-0.0001668	-0.00631487	1582.31	0.059484	0.0275538	0.0273732	-0.000180697	-0.00660125	0.002101	0.000973214	0.000959317	-1.3897e-05	-0.0144864	1582.31	0.057383	0.0265806	0.0264138	-0.0001668	-0.00631487	1500.35	0.059127	0.0273885	0.0272102	-0.00017829	-0.00655231	0.00214568	0.000807846	0.000796356	-1.14897e-05	-0.0144279	0.000819672	0.985572	0.000819672
1583.27	1.40094	0.000631604	0.000104953	2.1608	2.14601	4409.51	0.803159	0.00147992	0.00118861	1583.27	0.058133	0.0269034	0.0267304	-0.000173035	-0.00647332	1583.27	0.060172	0.0278471	0.0276602	-0.000186832	-0.00675453	0.002039	0.000943631	0.000929834	-1.37974e-05	-0.0148386	1583.27	0.058133	0.0269034	0.0267304	-0.000173035	-0.00647332	1500.35	0.059869	0.0277068	0.0275221	-0.000184742	-0.00671251	0.00214293	0.000803405	0.000791697	-1.17079e-05	-0.0147883	0.000815465	0.985212	0.000815465
1584.24	1.4013	0.000631219	0.000104947	2.16278	2.14762	4405.75	0.802474	0.00144128	0.00115659	1584.24	0.058892	0.0272298	0.0270503	-0.000179477	-0.00663494	1584.24	0.06089	0.0281536	0.0279603	-0.00019331	-0.00691374	0.001998	0.000923811	0.000909978	-1.3833e-05	-0.0152015	1584.24	0.058892	0.0272298	0.0270503	-0.000179477	-0.00663494	1500.35	0.060624	0.0280306	0.0278392	-0.000191434	-0.00687642	0.00214424	0.000800821	0.000788865	-1.19567e-05	-0.0151568	0.000813146	0.984843	0.000813146
1585.2	1.40166	0.000630835	0.00010494	2.16476	2.14923	4401.98	0.801788	0.00140431	0.00112596	1585.2	0.059647	0.0275536	0.0273676	-0.000186043	-0.00679794	1585.2	0.061629	0.0284692	0.0282691	-0.000200082	-0.00707775	0.001982	0.000915575	0.000901537	-1.40384e-05	-0.0155716	1585.2	0.059647	0.0275536	0.0273676	-0.000186043	-0.00679794	1500.35	0.06138	0.0283542	0.0281559	-0.000198285	-0.00704241	0.00215053	0.000800551	0.000788309	-1.22419e-05	-0.0155293	0.000813179	0.984471	0.000813179
1586.16	1.40202	0.000630452	0.000104934	2.16674	2.15083	4398.22	0.801102	0.00136927	0.00109693	1586.16	0.060416	0.0278834	0.0276905	-0.000192861	-0.00696488	1586.16	0.062394	0.0287962	0.0285891	-0.000207196	-0.00724738	0.001978	0.000912892	0.000898557	-1.43348e-05	-0.0159531	1586.16	0.060416	0.0278834	0.0276905	-0.000192861	-0.00696488	1500.35	0.062146	0.0286818	0.0284764	-0.000205365	-0.00721177	0.00215291	0.000798434	0.00078593	-1.25045e-05	-0.0159105	0.000811343	0.98409	0.000811343
1587.13	1.40238	0.000630069	0.000104928	2.16872	2.15242	4394.45	0.800416	0.00133597	0.00106933	1587.13	0.061224	0.0282304	0.0280303	-0.000200119	-0.00713938	1587.13	0.063199	0.0291411	0.0289263	-0.000214771	-0.00742478	0.001975	0.000910673	0.000896021	-1.46525e-05	-0.0163529	1587.13	0.061224	0.0282304	0.0280303	-0.000200119	-0.00713938	1500.35	0.062941	0.0290221	0.0288093	-0.000212823	-0.0073873	0.00214557	0.00079171	0.000779006	-1.2704e-05	-0.016308	0.000804835	0.983692	0.000804835
1588.09	1.40273	0.000629686	0.000104922	2.17071	2.15398	4390.68	0.799729	0.00130487	0.00104354	1588.09	0.062085	0.0286012	0.0283933	-0.000207944	-0.00732369	1588.09	0.064047	0.0295051	0.0292822	-0.000222855	-0.0076106	0.001962	0.000903851	0.00088894	-1.49115e-05	-0.0167745	1588.09	0.062085	0.0286012	0.0283933	-0.000207944	-0.00732369	1500.35	0.063778	0.0293812	0.0291604	-0.000220775	-0.00757106	0.0021276	0.000779929	0.000767097	-1.28313e-05	-0.0167271	0.000793197	0.983273	0.000793197
1589.06	1.40309	0.000629304	0.000104916	2.1727	2.15553	4386.9	0.799041	0.00127713	0.00102048	1589.06	0.062993	0.028993	0.0287766	-0.00021632	-0.00751721	1589.06	0.06493	0.0298845	0.0296531	-0.000231409	-0.00780387	0.001937	0.000891518	0.000876429	-1.50886e-05	-0.017216	1589.06	0.062993	0.028993	0.0287766	-0.00021632	-0.00751721	1500.35	0.064653	0.029757	0.0295278	-0.000229215	-0.00776268	0.00210095	0.000764026	0.000751132	-1.28944e-05	-0.0171666	0.000777371	0.982833	0.000777371
1590.02	1.40345	0.000628923	0.00010491	2.17469	2.15707	4383.12	0.798353	0.00125398	0.00100112	1590.02	0.063934	0.0293991	0.029174	-0.000225167	-0.00771809	1590.02	0.06584	0.0302756	0.0300352	-0.000240389	-0.00800357	0.001906	0.000876446	0.000861225	-1.52213e-05	-0.017674	1590.02	0.063934	0.0293991	0.029174	-0.000225167	-0.00771809	1500.35	0.065558	0.0301459	0.0299078	-0.0002381	-0.00796113	0.00207154	0.000746773	0.00073384	-1.29325e-05	-0.0176231	0.000760169	0.982377	0.000760169
1590.99	1.40381	0.000628541	0.000104905	2.17668	2.15859	4379.34	0.797665	0.00123627	0.000986129	1590.99	0.064904	0.0298178	0.0295834	-0.000234475	-0.0079259	1590.99	0.066778	0.0306788	0.030429	-0.000249821	-0.00820998	0.001874	0.000860943	0.000845596	-1.53462e-05	-0.0181484	1590.99	0.064904	0.0298178	0.0295834	-0.000234475	-0.0079259	1500.35	0.066491	0.0305469	0.0302995	-0.000247434	-0.00816627	0.00204133	0.000729091	0.000716132	-1.2959e-05	-0.0180959	0.000742527	0.981904	0.000742527
1591.95	1.40417	0.000628161	0.000104899	2.17868	2.16009	4375.56	0.796976	0.00122434	0.00097577	1591.95	0.06591	0.0302523	0.0300079	-0.000244321	-0.00814189	1591.95	0.067756	0.0310996	0.0308397	-0.000259829	-0.00842512	0.001846	0.000847302	0.000831795	-1.55072e-05	-0.0186431	1591.95	0.06591	0.0302523	0.0300079	-0.000244321	-0.00814189	1500.35	0.067463	0.0309651	0.0307078	-0.00025733	-0.00837996	0.00201437	0.000712817	0.000699808	-1.30086e-05	-0.0185888	0.000726318	0.981411	0.000726318
1592.91	1.40453	0.00062778	0.000104894	2.18068	2.16157	4371.78	0.796287	0.0012178	0.000969718	1592.91	0.06696	0.030706	0.0304512	-0.0002548	-0.00836746	1592.91	0.068788	0.0315443	0.0312738	-0.000270561	-0.00865138	0.001828	0.000838271	0.00082251	-1.57616e-05	-0.0191628	1592.91	0.06696	0.030706	0.0304512	-0.0002548	-0.00836746	1500.35	0.068489	0.0314072	0.0311393	-0.000267945	-0.00860474	0.00199772	0.000701158	0.000688013	-1.31456e-05	-0.0191066	0.000714816	0.980893	0.000714816
1593.88	1.40488	0.000627401	0.000104889	2.18268	2.16303	4367.99	0.795597	0.00121483	0.000966515	1593.88	0.068056	0.03118	0.0309141	-0.00026596	-0.00860319	1593.88	0.069877	0.0320143	0.0317323	-0.000282085	-0.00888953	0.001821	0.000834296	0.000818171	-1.61254e-05	-0.019709	1593.88	0.068056	0.03118	0.0309141	-0.00026596	-0.00860319	1500.35	0.069573	0.0318751	0.0315957	-0.000279354	-0.00884153	0.00199339	0.000695018	0.000681623	-1.33947e-05	-0.0196512	0.000708949	0.980349	0.000708949
1594.84	1.40524	0.000627021	0.000104884	2.18468	2.16446	4364.2	0.794906	0.00121219	0.000963577	1594.84	0.069182	0.0316669	0.0313892	-0.000277694	-0.00884681	1594.84	0.071013	0.032505	0.0322106	-0.000294351	-0.00913833	0.001831	0.000838109	0.000821452	-1.66572e-05	-0.0202777	1594.84	0.069182	0.0316669	0.0313892	-0.000277694	-0.00884681	1500.35	0.070706	0.0323645	0.0320729	-0.000291519	-0.00908924	0.00200827	0.000697585	0.00068376	-1.38246e-05	-0.0202185	0.00071198	0.979781	0.00071198
1595.81	1.4056	0.000626642	0.000104879	2.18669	2.16588	4360.41	0.794215	0.00120646	0.000958189	1595.81	0.070321	0.0321587	0.0318688	-0.000289871	-0.00909576	1595.81	0.072179	0.0330084	0.0327012	-0.000307236	-0.00939526	0.001858	0.000849688	0.000832323	-1.73646e-05	-0.0208628	1595.81	0.070321	0.0321587	0.0318688	-0.000289871	-0.00909576	1500.35	0.071866	0.0328653	0.032561	-0.000304269	-0.00934459	0.00203725	0.000706549	0.000692151	-1.43978e-05	-0.0208016	0.000721558	0.979198	0.000721558
1596.77	1.40596	0.000626264	0.000104874	2.18869	2.1673	4356.61	0.793524	0.0011962	0.000949214	1596.77	0.071464	0.0326514	0.032349	-0.00030242	-0.00934866	1596.77	0.073366	0.0335205	0.0331998	-0.000320678	-0.00965904	0.001902	0.000869012	0.000850754	-1.8258e-05	-0.0214609	1596.77	0.071464	0.0326514	0.032349	-0.00030242	-0.00934866	1500.35	0.073041	0.033372	0.0330545	-0.000317514	-0.00960578	0.00207725	0.000720521	0.000705428	-1.50937e-05	-0.0213966	0.000736275	0.978603	0.000736275
1597.73	1.40632	0.000625886	0.000104869	2.1907	2.1687	4352.81	0.792832	0.0011832	0.000938079	1597.73	0.072618	0.0331483	0.0328329	-0.000315415	-0.00960668	1597.73	0.074575	0.0340416	0.0337069	-0.000334708	-0.00992996	0.001957	0.000893321	0.000874027	-1.92933e-05	-0.022074	1597.73	0.072618	0.0331483	0.0328329	-0.000315415	-0.00960668	1500.35	0.07423	0.0338841	0.0335528	-0.000331258	-0.00987273	0.00212033	0.000735837	0.000719994	-1.58433e-05	-0.0220048	0.000752393	0.977995	0.000752393
1598.7	1.40668	0.000625509	0.000104864	2.19271	2.17008	4349.01	0.79214	0.0011719	0.000928309	1598.7	0.0738	0.0336569	0.0333279	-0.000329036	-0.00987271	1598.7	0.075817	0.0345768	0.0342273	-0.000349461	-0.01021	0.002017	0.000919864	0.00089944	-2.04245e-05	-0.022708	1598.7	0.0738	0.0336569	0.0333279	-0.000329036	-0.00987271	1500.35	0.075445	0.0344071	0.0340615	-0.00034564	-0.0101475	0.0021616	0.000750212	0.000733608	-1.66033e-05	-0.0226324	0.000767584	0.977368	0.000767584
1599.66	1.40703	0.000625132	0.00010486	2.19473	2.17144	4345.21	0.791447	0.00116758	0.000924078	1599.66	0.075031	0.0341869	0.0338434	-0.000343526	-0.0101505	1599.66	0.077108	0.0351333	0.0347681	-0.000365138	-0.0105021	0.002077	0.000946358	0.000924746	-2.16123e-05	-0.023371	1599.66	0.075031	0.0341869	0.0338434	-0.000343526	-0.0101505	1500.35	0.076701	0.0349478	0.034587	-0.000360842	-0.0104329	0.00219522	0.000760914	0.000743598	-1.73163e-05	-0.0232872	0.000779056	0.976713	0.000779056
1600.63	1.40739	0.000624755	0.000104855	2.19675	2.17277	4341.4	0.790754	0.00117455	0.00092878	1600.63	0.076326	0.034745	0.0343859	-0.000359084	-0.0104428	1600.63	0.078459	0.035716	0.0353341	-0.000381906	-0.0108084	0.002133	0.000970982	0.00094816	-2.28215e-05	-0.0240693	1600.63	0.076326	0.034745	0.0343859	-0.000359084	-0.0104428	1500.35	0.078012	0.0355125	0.0351355	-0.000377055	-0.0107315	0.00222028	0.000767499	0.000749528	-1.79706e-05	-0.0239759	0.000786352	0.976024	0.000786352
1601.59	1.40775	0.000624379	0.000104851	2.19876	2.17406	4337.59	0.79006	0.00119482	0.00094398	1601.59	0.077693	0.0353348	0.034959	-0.000375859	-0.0107514	1601.59	0.079873	0.0363263	0.0359264	-0.000399858	-0.0111299	0.00218	0.000991466	0.000967467	-2.39991e-05	-0.0248062	1601.59	0.077693	0.0353348	0.034959	-0.000375859	-0.0107514	1500.35	0.079386	0.0361048	0.0357104	-0.000394421	-0.011045	0.00223685	0.000769978	0.000751416	-1.85622e-05	-0.024703	0.00078948	0.975297	0.00078948
1602.56	1.40811	0.000624003	0.000104847	2.20079	2.17532	4333.78	0.789366	0.00122756	0.000968995	1602.56	0.079119	0.0359503	0.0355566	-0.000393776	-0.0110746	1602.56	0.081343	0.0369609	0.0365419	-0.000418979	-0.0114657	0.002224	0.00101055	0.000985344	-2.52037e-05	-0.0255786	1602.56	0.079119	0.0359503	0.0355566	-0.000393776	-0.0110746	1500.35	0.080816	0.0367214	0.0363085	-0.000412924	-0.0113727	0.00225083	0.000771088	0.00075194	-1.91484e-05	-0.0254653	0.000791237	0.974535	0.000791237
1603.52	1.40847	0.000623628	0.000104843	2.20281	2.17655	4329.97	0.788672	0.00126963	0.00100132	1603.52	0.080583	0.0365819	0.0361692	-0.000412657	-0.0114091	1603.52	0.082848	0.0376101	0.0371711	-0.000439083	-0.0118125	0.002265	0.00102823	0.00100181	-2.64261e-05	-0.0263785	1603.52	0.080583	0.0365819	0.0361692	-0.000412657	-0.0114091	1500.35	0.082286	0.037355	0.0369226	-0.000432436	-0.011712	0.00226708	0.000773103	0.000753324	-1.97792e-05	-0.026256	0.000793949	0.973744	0.000793949
1604.48	1.40883	0.000623253	0.000104839	2.20484	2.17777	4326.15	0.787977	0.00131744	0.00103811	1604.48	0.082055	0.0372159	0.0367837	-0.000432192	-0.0117496	1604.48	0.084367	0.0382645	0.0378046	-0.000459954	-0.0121666	0.002312	0.0010486	0.00102084	-2.7762e-05	-0.0271952	1604.48	0.082055	0.0372159	0.0367837	-0.000432192	-0.0117496	1500.35	0.083774	0.0379956	0.0375428	-0.000452737	-0.0120592	0.00229338	0.00077965	0.000759105	-2.05445e-05	-0.0270641	0.000801337	0.972936	0.000801337
1605.45	1.40918	0.000622879	0.000104835	2.20686	2.17898	4322.34	0.787281	0.00136904	0.00107782	1605.45	0.083521	0.037846	0.0373938	-0.000452227	-0.0120936	1605.45	0.085897	0.0389226	0.0384411	-0.000481577	-0.0125277	0.002376	0.00107664	0.00104729	-2.93505e-05	-0.0280252	1605.45	0.083521	0.037846	0.0373938	-0.000452227	-0.0120936	1500.35	0.085275	0.0386408	0.038167	-0.000473789	-0.0124136	0.00233865	0.000794793	0.000773231	-2.15621e-05	-0.0278858	0.000817592	0.972114	0.000817592
1606.41	1.40954	0.000622505	0.000104831	2.2089	2.18017	4318.51	0.786585	0.00142555	0.00112132	1606.41	0.084995	0.0384785	0.0380056	-0.000472936	-0.0124439	1606.41	0.087467	0.0395976	0.0390933	-0.000504347	-0.0129011	0.002472	0.00111911	0.0010877	-3.1411e-05	-0.0288784	1606.41	0.084995	0.0384785	0.0380056	-0.000472936	-0.0124439	1500.35	0.086812	0.0393011	0.0388052	-0.000495908	-0.0127794	0.00241197	0.000822583	0.00079961	-2.29724e-05	-0.0287295	0.000846914	0.971271	0.000846914
1607.38	1.4099	0.000622132	0.000104828	2.21093	2.18132	4314.69	0.785889	0.00149037	0.00117126	1607.38	0.086513	0.0391297	0.0386349	-0.000494796	-0.012807	1607.38	0.089132	0.0403143	0.0397852	-0.000529047	-0.0132976	0.002619	0.00118457	0.00115032	-3.42519e-05	-0.0297761	1607.38	0.086513	0.0391297	0.0386349	-0.000494796	-0.012807	1500.35	0.088429	0.0399963	0.0394766	-0.000519721	-0.0131653	0.00252159	0.000866604	0.000841679	-2.49255e-05	-0.029614	0.000893051	0.970386	0.000893051
1608.34	1.41026	0.000621759	0.000104824	2.21296	2.18241	4310.86	0.785192	0.00156613	0.00122971	1608.34	0.088107	0.039814	0.0392957	-0.000518281	-0.0131893	1608.34	0.090927	0.0410883	0.040532	-0.00055628	-0.0137244	0.00282	0.00127431	0.00123631	-3.79984e-05	-0.0307354	1608.34	0.088107	0.039814	0.0392957	-0.000518281	-0.0131893	1500.35	0.090155	0.0407395	0.0401937	-0.00054572	-0.0135772	0.00266475	0.000925455	0.000898017	-2.74387e-05	-0.0305547	0.000954624	0.969445	0.000954624
1609.31	1.41062	0.000621386	0.000104821	2.215	2.18346	4307.03	0.784494	0.00165043	0.00129475	1609.31	0.089758	0.0405227	0.0399795	-0.000543229	-0.0135877	1609.31	0.092816	0.0419033	0.0413176	-0.000585707	-0.0141757	0.003058	0.00138059	0.00133811	-4.24786e-05	-0.0317453	1609.31	0.089758	0.0405227	0.0399795	-0.000543229	-0.0135877	1500.35	0.091954	0.0415142	0.0409406	-0.000573543	-0.0140091	0.00282431	0.000991421	0.000961107	-3.03139e-05	-0.0315406	0.00102371	0.968459	0.00102371
1610.27	1.41097	0.000621014	0.000104818	2.21704	2.18451	4303.2	0.783796	0.00173537	0.00136018	1610.27	0.091393	0.0412229	0.0406542	-0.000568692	-0.0139885	1610.27	0.094686	0.0427082	0.0420924	-0.000615811	-0.01463	0.003293	0.00148531	0.00143819	-4.71191e-05	-0.0327627	1610.27	0.091393	0.0412229	0.0406542	-0.000568692	-0.0139885	1500.35	0.093725	0.0422748	0.0416729	-0.000601832	-0.0144418	0.00297175	0.00105185	0.00101871	-3.31399e-05	-0.0325311	0.00108722	0.967469	0.00108722
1611.23	1.41133	0.000620642	0.000104814	2.21909	2.1856	4299.37	0.783098	0.00181241	0.00141929	1611.23	0.092929	0.0418771	0.0412837	-0.000593468	-0.0143754	1611.23	0.09642	0.0434503	0.0428055	-0.000644812	-0.0150638	0.003491	0.00157317	0.00152183	-5.1344e-05	-0.0337384	1611.23	0.092929	0.0418771	0.0412837	-0.000593468	-0.0143754	1500.35	0.09537	0.0429772	0.042348	-0.000629105	-0.0148556	0.0030915	0.0011	0.00106437	-3.56369e-05	-0.0334819	0.00113811	0.966518	0.00113811
1612.2	1.41169	0.000620271	0.000104811	2.22113	2.18675	4295.53	0.782399	0.00187822	0.00146952	1612.2	0.094346	0.0424765	0.0418594	-0.00061716	-0.0147436	1612.2	0.097983	0.044114	0.043442	-0.000672008	-0.0154691	0.003637	0.00163745	0.00158261	-5.48474e-05	-0.0346564	1612.2	0.094346	0.0424765	0.0418594	-0.00061716	-0.0147436	1500.35	0.096861	0.0436089	0.0429541	-0.000654794	-0.015244	0.00317542	0.00113231	0.00109467	-3.76335e-05	-0.0343787	0.00117262	0.965621	0.00117262
1613.16	1.41205	0.0006199	0.000104809	2.22318	2.18792	4291.69	0.7817	0.00193686	0.00151404	1613.16	0.095714	0.0430528	0.0424121	-0.000640699	-0.0151065	1613.16	0.099453	0.0447346	0.0440361	-0.000698437	-0.0158605	0.003739	0.00168183	0.00162409	-5.77379e-05	-0.035551	1613.16	0.095714	0.0430528	0.0424121	-0.000640699	-0.0151065	1500.35	0.098278	0.0442061	0.0435261	-0.000679976	-0.0156223	0.003234	0.0011533	0.00111403	-3.92769e-05	-0.0352567	0.00119545	0.964743	0.00119545
1614.13	1.41201	0.00061953	0.000104739	2.22295	2.18696	4294.98	0.782298	0.00200022	0.00156477	1614.13	0.097188	0.0437203	0.0430576	-0.000662737	-0.0153919	1614.13	0.10102	0.0454441	0.044721	-0.00072311	-0.0161694	0.003832	0.00172384	0.00166346	-6.03732e-05	-0.0362937	1614.13	0.097188	0.0437203	0.0430576	-0.000662737	-0.0153919	1500.35	0.099797	0.044894	0.0441905	-0.000703504	-0.0159198	0.00328932	0.00117367	0.0011329	-4.07672e-05	-0.0359848	0.00121748	0.964015	0.00121748
1615.09	1.40934	0.00061916	0.000104234	2.20773	2.1723	4345.53	0.791506	0.00208534	0.00165056	1615.09	0.098948	0.0448188	0.0441547	-0.000664132	-0.015041	1615.09	0.1029	0.0466089	0.045883	-0.000725913	-0.015821	0.003952	0.00179007	0.00172829	-6.17808e-05	-0.0357468	1615.09	0.098948	0.0448188	0.0441547	-0.000664132	-0.015041	1500.35	0.10162	0.0460291	0.0453235	-0.000705545	-0.0155669	0.00336464	0.00121029	0.00116888	-4.14131e-05	-0.0354298	0.00125475	0.96457	0.00125475
1616.06	1.40666	0.000618791	0.000103736	2.19265	2.15767	4396.42	0.800776	0.00220253	0.00176373	1616.06	0.10102	0.046072	0.0454035	-0.000668503	-0.0147236	1616.06	0.10517	0.0479647	0.0472316	-0.000733071	-0.0155208	0.00415	0.00189268	0.00182812	-6.45674e-05	-0.0353191	1616.06	0.10102	0.046072	0.0454035	-0.000668503	-0.0147236	1500.35	0.10381	0.0473445	0.0466329	-0.000711518	-0.0152578	0.00349714	0.00127243	0.00122942	-4.30151e-05	-0.0349883	0.00131856	0.965012	0.00131856
1617.02	1.40399	0.000618422	0.000103245	2.1777	2.14319	4447.66	0.810109	0.00233871	0.00189461	1617.02	0.10313	0.0473572	0.0466857	-0.000671505	-0.0143835	1617.02	0.10754	0.0493823	0.0486426	-0.000739732	-0.0152075	0.00441	0.00202507	0.00195684	-6.82269e-05	-0.0348658	1617.02	0.10313	0.0473572	0.0466857	-0.000671505	-0.0143835	1500.35	0.10606	0.0487027	0.0479863	-0.000716391	-0.0149291	0.00365191	0.00134545	0.00130057	-4.48856e-05	-0.0345123	0.00139355	0.965488	0.00139355
1617.98	1.40132	0.000618053	0.00010276	2.16288	2.12905	4499.26	0.819506	0.00246631	0.00202116	1617.98	0.10492	0.0485093	0.0478417	-0.000667663	-0.0139557	1617.98	0.10961	0.0506778	0.0499384	-0.000739385	-0.014806	0.00469	0.0021684	0.00209668	-7.17216e-05	-0.0342072	1617.98	0.10492	0.0485093	0.0478417	-0.000667663	-0.0139557	1500.35	0.108	0.0499334	0.0492191	-0.000714262	-0.0145119	0.00381444	0.00142403	0.00137743	-4.65989e-05	-0.0338304	0.00147389	0.96617	0.00147389
1618.95	1.39865	0.000617685	0.000102283	2.14819	2.11528	4551.2	0.828967	0.00257247	0.00213249	1618.95	0.10631	0.0494882	0.0488323	-0.000655895	-0.0134316	1618.95	0.11124	0.0517831	0.0510533	-0.000729858	-0.014296	0.00493	0.00229496	0.00222099	-7.39629e-05	-0.0333017	1618.95	0.10631	0.0494882	0.0488323	-0.000655895	-0.0134316	1500.35	0.10951	0.0509778	0.0502745	-0.000703352	-0.0139902	0.00394417	0.00148963	0.00144217	-4.74566e-05	-0.0329064	0.00154031	0.967094	0.00154031
1619.91	1.39597	0.000617317	0.000101811	2.13362	2.1018	4603.5	0.838493	0.00266472	0.00223435	1619.91	0.10745	0.0503603	0.0497218	-0.000638592	-0.0128433	1619.91	0.11261	0.0527788	0.0520646	-0.000714118	-0.013716	0.00516	0.00241842	0.0023429	-7.5526e-05	-0.0322362	1619.91	0.10745	0.0503603	0.0497218	-0.000638592	-0.0128433	1500.35	0.11076	0.0519117	0.0512253	-0.00068644	-0.0134004	0.00406215	0.00155135	0.0015035	-4.7848e-05	-0.0318243	0.00160235	0.968176	0.00160235
1620.88	1.3933	0.00061695	0.000101346	2.11918	2.08847	4656.15	0.848084	0.00275784	0.00233888	1620.88	0.10861	0.0512509	0.0506313	-0.000619658	-0.0122386	1620.88	0.11399	0.0537897	0.0530933	-0.000696317	-0.013115	0.00538	0.00253872	0.00246206	-7.66585e-05	-0.0311359	1620.88	0.10861	0.0512509	0.0506313	-0.000619658	-0.0122386	1500.35	0.11202	0.05286	0.0521924	-0.0006676	-0.0127911	0.00417027	0.00160911	0.00156117	-4.7942e-05	-0.030709	0.00166009	0.969291	0.00166009
1621.84	1.39063	0.000616583	0.000100886	2.10486	2.07523	4709.17	0.857739	0.00286301	0.00245572	1621.84	0.10996	0.0522409	0.0516397	-0.000601264	-0.0116435	1621.84	0.11554	0.0548919	0.0542133	-0.000678653	-0.0125182	0.00558	0.002651	0.00257361	-7.73888e-05	-0.0300701	1621.84	0.10996	0.0522409	0.0516397	-0.000601264	-0.0116435	1500.35	0.11347	0.0539085	0.0532592	-0.000649258	-0.0121905	0.00427972	0.00166757	0.00161957	-4.79933e-05	-0.0296333	0.00171849	0.970367	0.00171849
1622.8	1.38796	0.000616217	0.000100433	2.09067	2.06207	4762.54	0.867461	0.00298108	0.00258597	1622.8	0.11152	0.0533418	0.0527584	-0.000583347	-0.0110569	1622.8	0.11728	0.0560969	0.0554358	-0.000661098	-0.0119255	0.00576	0.0027551	0.00267735	-7.77507e-05	-0.0290402	1622.8	0.11152	0.0533418	0.0527584	-0.000583347	-0.0110569	1500.35	0.11514	0.0550733	0.0544418	-0.000631492	-0.0115994	0.00440064	0.0017315	0.00168336	-4.81445e-05	-0.0286002	0.00178248	0.9714	0.00178248
1623.77	1.38528	0.000615851	9.99855e-05	2.07659	2.04906	4816.28	0.877249	0.00310096	0.00272031	1623.77	0.11312	0.0544738	0.0539104	-0.000563408	-0.0104508	1623.77	0.11903	0.0573199	0.056679	-0.000640843	-0.0113065	0.00591	0.00284601	0.00276857	-7.74346e-05	-0.0279691	1623.77	0.11312	0.0544738	0.0539104	-0.000563408	-0.0104508	1500.35	0.11686	0.0562749	0.0556632	-0.00061167	-0.0109888	0.00453184	0.00180103	0.00175276	-4.82621e-05	-0.0275348	0.00185202	0.972465	0.00185202
1624.73	1.38261	0.000615486	9.95438e-05	2.06264	2.03628	4870.38	0.887103	0.00320967	0.00284731	1624.73	0.11456	0.0555405	0.0550017	-0.000538858	-0.00979711	1624.73	0.12059	0.058464	0.0578488	-0.000615101	-0.0106329	0.00603	0.00292344	0.0028472	-7.62435e-05	-0.0267784	1624.73	0.11456	0.0555405	0.0550017	-0.000538858	-0.00979711	1500.35	0.11841	0.0574071	0.0568203	-0.000586786	-0.0103271	0.00465192	0.00186654	0.00181861	-4.79288e-05	-0.0263546	0.00191706	0.973645	0.00191706
1625.7	1.37994	0.000615121	9.91077e-05	2.0488	2.02377	4924.84	0.897023	0.00330634	0.00296586	1625.7	0.11576	0.0565013	0.0559924	-0.000508871	-0.0090882	1625.7	0.1219	0.0594982	0.0589149	-0.00058324	-0.00989971	0.00614	0.00299687	0.0029225	-7.43699e-05	-0.0254473	1625.7	0.11576	0.0565013	0.0559924	-0.000508871	-0.0090882	1500.35	0.11972	0.0584341	0.0578781	-0.000556081	-0.0096078	0.00477032	0.00193284	0.00188563	-4.721e-05	-0.0250368	0.00198247	0.974963	0.00198247
1626.66	1.37727	0.000614756	9.86771e-05	2.03508	2.01146	4979.68	0.907012	0.00340232	0.00308595	1626.66	0.1168	0.0573933	0.0569187	-0.000474607	-0.00833833	1626.66	0.12308	0.0604791	0.0599321	-0.000546993	-0.00912687	0.00628	0.00308587	0.00301348	-7.2386e-05	-0.0240207	1626.66	0.1168	0.0573933	0.0569187	-0.000474607	-0.00833833	1500.35	0.12088	0.0593981	0.0588772	-0.000520869	-0.00884669	0.0048976	0.00200483	0.00195857	-4.62621e-05	-0.0236203	0.00205333	0.97638	0.00205333
1627.63	1.37459	0.000614392	9.82518e-05	2.02148	1.99934	5034.89	0.917068	0.00350866	0.00321768	1627.63	0.11776	0.0582544	0.0578173	-0.0004371	-0.00756002	1627.63	0.12423	0.061455	0.0609474	-0.000507639	-0.00832914	0.00647	0.00320063	0.00313009	-7.05391e-05	-0.0225358	1627.63	0.11776	0.0582544	0.0578173	-0.0004371	-0.00756002	1500.35	0.12197	0.060337	0.0598548	-0.000482209	-0.00805631	0.00503432	0.00208263	0.00203752	-4.5109e-05	-0.0221391	0.00212979	0.977861	0.00212979
1628.59	1.37192	0.000614028	9.78319e-05	2.00799	1.98739	5090.47	0.927191	0.00362581	0.00336182	1628.59	0.11865	0.0590889	0.0586924	-0.000396513	-0.00675578	1628.59	0.12535	0.0624256	0.0619605	-0.00046513	-0.00750688	0.0067	0.00333667	0.00326805	-6.86164e-05	-0.0209961	1628.59	0.11865	0.0590889	0.0586924	-0.000396513	-0.00675578	1500.35	0.12301	0.0612603	0.0608199	-0.000440341	-0.00724008	0.00519055	0.00217133	0.0021275	-4.3828e-05	-0.0206007	0.002217	0.979399	0.002217
1629.55	1.36925	0.000613665	9.7417e-05	1.99461	1.97562	5146.43	0.937385	0.00374453	0.00351006	1629.55	0.11943	0.0598763	0.0595237	-0.000352544	-0.00592274	1629.55	0.12633	0.0633356	0.0629173	-0.000418306	-0.00664851	0.0069	0.00345932	0.00339355	-6.57629e-05	-0.0193788	1629.55	0.11943	0.0598763	0.0595237	-0.000352544	-0.00592274	1500.35	0.12393	0.0621323	0.0617377	-0.000394587	-0.00639134	0.00533601	0.00225608	0.00221403	-4.20433e-05	-0.0189895	0.00229975	0.981011	0.00229975
1630.52	1.36658	0.000613302	9.70072e-05	1.98135	1.96406	5202.77	0.947646	0.00385541	0.00365356	1630.52	0.12004	0.0605849	0.0602801	-0.000304872	-0.0050576	1630.52	0.12712	0.0641583	0.0637913	-0.000366924	-0.00575194	0.00708	0.00357332	0.00351127	-6.20515e-05	-0.0176721	1630.52	0.12004	0.0605849	0.0602801	-0.000304872	-0.0050576	1500.35	0.12466	0.0629167	0.0625722	-0.000344504	-0.0055057	0.00546028	0.00233174	0.00229211	-3.96315e-05	-0.0172904	0.00237277	0.98271	0.00237277
1631.48	1.36391	0.000612939	9.66024e-05	1.9682	1.95268	5259.49	0.957976	0.00395732	0.00379102	1631.48	0.1205	0.0612235	0.0609695	-0.000253974	-0.00416558	1631.48	0.12771	0.0648868	0.0645755	-0.000311254	-0.00482	0.00721	0.00366325	0.00360597	-5.72801e-05	-0.0158848	1631.48	0.1205	0.0612235	0.0609695	-0.000253974	-0.00416558	1500.35	0.12522	0.0636217	0.063331	-0.000290616	-0.00458884	0.0055635	0.00239813	0.00236149	-3.66425e-05	-0.0155167	0.00243593	0.984483	0.00243593
1632.45	1.36123	0.000612577	9.62024e-05	1.95515	1.94146	5316.59	0.968377	0.00405896	0.0039306	1632.45	0.12087	0.0618212	0.0616207	-0.000200554	-0.00325465	1632.45	0.12816	0.0655498	0.0652976	-0.000252182	-0.00386205	0.00729	0.00372861	0.00367698	-5.16288e-05	-0.0140411	1632.45	0.12087	0.0618212	0.0616207	-0.000200554	-0.00325465	1500.35	0.12568	0.0642814	0.0640476	-0.000233786	-0.00365019	0.00565609	0.00246016	0.00242693	-3.32321e-05	-0.013693	0.00249432	0.986307	0.00249432
1633.41	1.35856	0.000612216	9.58072e-05	1.94222	1.93038	5374.07	0.978847	0.00417618	0.00408784	1633.41	0.1212	0.0624028	0.0622577	-0.000145096	-0.00233057	1633.41	0.12853	0.0661769	0.0659864	-0.000190441	-0.00288606	0.00733	0.00377403	0.00372869	-4.53447e-05	-0.012161	1633.41	0.1212	0.0624028	0.0622577	-0.000145096	-0.00233057	1500.35	0.12609	0.0649206	0.064746	-0.00017455	-0.00269592	0.0057384	0.00251774	0.00248828	-2.94541e-05	-0.0118371	0.0025479	0.988163	0.0025479
1634.38	1.35589	0.000611854	9.54167e-05	1.92939	1.91943	5431.94	0.989387	0.00432394	0.00427805	1634.38	0.12151	0.0629784	0.0628906	-8.7758e-05	-0.00139541	1634.38	0.12881	0.0667619	0.0666358	-0.00012614	-0.00189297	0.0073	0.00378357	0.00374519	-3.83818e-05	-0.0102483	1634.38	0.12151	0.0629784	0.0628906	-8.7758e-05	-0.00139541	1500.35	0.12651	0.0655699	0.0654565	-0.000113316	-0.00173117	0.00585057	0.00259149	0.00256593	-2.55582e-05	-0.0099606	0.00261756	0.990039	0.00261756
1635.34	1.35322	0.000611494	9.50307e-05	1.91667	1.90862	5490.21	1	0.00449765	0.00449765	1635.34	0.12176	0.0635268	0.0634984	-2.83937e-05	-0.000447156	1635.34	0.12892	0.0672625	0.0672034	-5.91115e-05	-0.000879592	0.00716	0.00373564	0.00370493	-3.07178e-05	-0.00829107	1635.34	0.12176	0.0635268	0.0634984	-2.83937e-05	-0.000447156	1500.35	0.1269	0.0662086	0.0661587	-4.98204e-05	-0.000753043	0.00599232	0.00268173	0.00266031	-2.14266e-05	-0.0080542	0.00270351	0.991946	0.00270351
1636.3	1.35054	0.000611133	9.46492e-05	1.90405	1.89795	5548.86	1.01068	0.00466289	0.0047127	1636.3	0.12187	0.0640055	0.0640386	3.30821e-05	0.000516597	1636.3	0.12879	0.0676399	0.0676503	1.04045e-05	0.000153799	0.00692	0.00363435	0.00361167	-2.26776e-05	-0.00627898	1636.3	0.12187	0.0640055	0.0640386	3.30821e-05	0.000516597	1500.35	0.12717	0.066789	0.0668052	1.61998e-05	0.000242493	0.00615309	0.00278353	0.00276665	-1.68823e-05	-0.00610208	0.00280062	0.993898	0.00280062
1637.27	1.34787	0.000610773	9.42722e-05	1.89154	1.88744	5607.9	1.02144	0.004792	0.00489473	1637.27	0.12181	0.0643972	0.0644935	9.63485e-05	0.00149392	1637.27	0.12848	0.0679234	0.0680049	8.15153e-05	0.00119867	0.00667	0.00352622	0.00351139	-1.48331e-05	-0.00422429	1637.27	0.12181	0.0643972	0.0644935	9.63485e-05	0.00149392	1500.35	0.12727	0.0672837	0.0673682	8.45556e-05	0.00125513	0.00631267	0.00288653	0.00287474	-1.17929e-05	-0.00410224	0.00289842	0.995898	0.00289842
1638.23	1.3452	0.000610414	9.38994e-05	1.87913	1.87706	5667.35	1.03226	0.00489478	0.00505271	1638.23	0.12162	0.0647213	0.0648822	0.000160876	0.00247951	1638.23	0.12808	0.0681591	0.0683126	0.000153509	0.00224716	0.00646	0.00343776	0.00343039	-7.36716e-06	-0.00214762	1638.23	0.12162	0.0647213	0.0648822	0.000160876	0.00247951	1500.35	0.12722	0.0677014	0.0678562	0.000154726	0.0022802	0.00645134	0.0029801	0.00297395	-6.15069e-06	-0.00206819	0.00298627	0.997932	0.00298627
1639.2	1.34253	0.000610055	9.35309e-05	1.86683	1.86681	5727.18	1.04316	0.00499396	0.00520952	1639.2	0.12134	0.064998	0.0652243	0.000226261	0.00346896	1639.2	0.12761	0.0683567	0.0685827	0.000226059	0.00329615	0.00627	0.00335864	0.00335844	-2.01566e-07	-6.00177e-05	1639.2	0.12134	0.064998	0.0652243	0.000226261	0.00346896	1500.35	0.12708	0.0680728	0.068299	0.000226213	0.00331209	0.00658938	0.00307474	0.00307469	-4.8123e-08	-1.56513e-05	0.00307479	0.999984	0.00307479
1640.16	1.33985	0.000609696	9.31665e-05	1.85462	1.85667	5787.42	1.05414	0.00510126	0.00537742	1640.16	0.12099	0.0652371	0.0655294	0.000292247	0.00445979	1640.16	0.12709	0.0685262	0.0688251	0.000298943	0.00434351	0.0061	0.00328909	0.00329578	6.69548e-06	0.00203153	1640.16	0.12099	0.0652371	0.0655294	0.000292247	0.00445979	1500.35	0.12685	0.0683968	0.0686955	0.000298736	0.0043487	0.00670693	0.00315968	0.00316617	6.48912e-06	0.00204952	0.00315322	1.00205	0.00315322
1641.13	1.33718	0.000609338	9.28063e-05	1.84251	1.84663	5848.07	1.06518	0.00521687	0.00555692	1641.13	0.1206	0.0654542	0.0658128	0.000358685	0.00545007	1641.13	0.12655	0.0686834	0.0690555	0.000372045	0.00538762	0.00595	0.00322929	0.00324265	1.33601e-05	0.00412012	1641.13	0.1206	0.0654542	0.0658128	0.000358685	0.00545007	1500.35	0.12658	0.0686997	0.0690718	0.000372106	0.00538723	0.0068242	0.00324557	0.00325899	1.3421e-05	0.00411814	0.00323226	1.00412	0.00323226
1642.09	1.33451	0.00060898	9.245e-05	1.8305	1.83669	5909.12	1.0763	0.00533726	0.0057445	1642.09	0.1202	0.065665	0.0660906	0.00042553	0.00643858	1642.09	0.126	0.0688336	0.0692789	0.000445302	0.00642767	0.0058	0.00316853	0.0031883	1.97722e-05	0.00620147	1642.09	0.1202	0.065665	0.0660906	0.00042553	0.00643858	1500.35	0.1263	0.0689974	0.0694437	0.000446266	0.0064263	0.0069414	0.00333242	0.00335316	2.07369e-05	0.0061843	0.00331194	1.00618	0.00331194
1643.05	1.33184	0.000608623	9.20977e-05	1.81859	1.82684	5970.57	1.0875	0.00546301	0.005941	1643.05	0.11979	0.0658697	0.0663624	0.00049275	0.00742514	1643.05	0.12544	0.0689764	0.0694951	0.000518674	0.00746346	0.00565	0.0031068	0.00313272	2.5924e-05	0.00827522	1643.05	0.11979	0.0658697	0.0663624	0.00049275	0.00742514	1500.35	0.126	0.0692844	0.0698055	0.000521149	0.00746573	0.00704853	0.00341473	0.00344313	2.83994e-05	0.00824814	0.0033868	1.00825	0.0033868
1644.02	1.32916	0.000608266	9.17492e-05	1.80678	1.81709	6032.44	1.09876	0.00560346	0.00615688	1644.02	0.11931	0.0660347	0.0665947	0.00055996	0.00840847	1644.02	0.12478	0.0690622	0.0696538	0.000591612	0.0084936	0.00547	0.00302749	0.00305914	3.1652e-05	0.0103467	1644.02	0.11931	0.0660347	0.0665947	0.00055996	0.00840847	1500.35	0.12563	0.0695327	0.0701291	0.000596411	0.00850447	0.00715517	0.00349794	0.00353439	3.64511e-05	0.0103132	0.00346224	1.01031	0.00346224
1644.98	1.32649	0.000607909	9.14046e-05	1.79506	1.80744	6094.72	1.11011	0.00577303	0.00640868	1644.98	0.11859	0.0660647	0.0666904	0.000625687	0.00938197	1644.98	0.12385	0.068995	0.0696575	0.00066254	0.00951139	0.00526	0.00293027	0.00296712	3.68527e-05	0.0124204	1644.98	0.11859	0.0660647	0.0666904	0.000625687	0.00938197	1500.35	0.12504	0.0696579	0.0703287	0.000670746	0.00953731	0.00728013	0.0035932	0.00363826	4.50588e-05	0.0123847	0.00354924	1.01238	0.00354924
1645.95	1.32382	0.000607553	9.10637e-05	1.78343	1.79789	6157.41	1.12153	0.00597172	0.00669744	1645.95	0.11752	0.0658954	0.0665835	0.000688156	0.0103352	1645.95	0.1225	0.0686877	0.0694169	0.000729203	0.0105047	0.00498	0.00279237	0.00283341	4.1047e-05	0.0144868	1645.95	0.11752	0.0658954	0.0665835	0.000688156	0.0103352	1500.35	0.1241	0.0695849	0.0703272	0.000742269	0.0105545	0.00740264	0.00368951	0.00374363	5.41127e-05	0.0144546	0.00363694	1.01445	0.00363694
1646.91	1.32115	0.000607197	9.07264e-05	1.7719	1.7884	6220.52	1.13302	0.00616585	0.00698604	1646.91	0.11624	0.0656019	0.0663493	0.000747418	0.0112649	1646.91	0.12093	0.0682487	0.0690406	0.000791879	0.0114698	0.00469	0.00264687	0.00269134	4.4461e-05	0.0165201	1646.91	0.11624	0.0656019	0.0663493	0.000747418	0.0112649	1500.35	0.12295	0.0693887	0.0701997	0.00081095	0.011552	0.00752368	0.00378689	0.00385043	6.35322e-05	0.0165	0.00372542	1.0165	0.00372542
1647.88	1.31847	0.000606842	9.03927e-05	1.76046	1.77897	6284.05	1.14459	0.00631294	0.00722574	1647.88	0.11509	0.0653748	0.0661812	0.000806315	0.0121834	1647.88	0.11959	0.067931	0.0687855	0.000854516	0.0124229	0.0045	0.00255615	0.00260435	4.82017e-05	0.0185082	1647.88	0.11509	0.0653748	0.0661812	0.000806315	0.0121834	1500.35	0.1219	0.0692431	0.0701224	0.000879261	0.0125389	0.00761563	0.0038683	0.00394125	7.2946e-05	0.0185084	0.00379801	1.01851	0.00379801
1648.84	1.3158	0.000606487	9.00626e-05	1.74912	1.76961	6348	1.15624	0.00640266	0.00740301	1648.84	0.11427	0.0653301	0.0661978	0.000867684	0.0131074	1648.84	0.11868	0.0678514	0.0687718	0.000920364	0.0133829	0.00441	0.00252127	0.00257395	5.26805e-05	0.0204668	1648.84	0.11427	0.0653301	0.0661978	0.000867684	0.0131074	1500.35	0.12114	0.0692578	0.0702077	0.000949848	0.0135291	0.00766989	0.0039277	0.00400986	8.21639e-05	0.0204905	0.00384883	1.02049	0.00384883
1649.8	1.31313	0.000606133	8.97359e-05	1.73786	1.76032	6412.38	1.16797	0.00645285	0.00753671	1649.8	0.11368	0.0654138	0.0663452	0.000931398	0.0140387	1649.8	0.11807	0.0679399	0.0689292	0.000989314	0.0143526	0.00439	0.0025261	0.00258401	5.79155e-05	0.022413	1649.8	0.11368	0.0654138	0.0663452	0.000931398	0.0140387	1500.35	0.12058	0.0693842	0.0704068	0.00102262	0.0145245	0.00769576	0.0039704	0.00406163	9.1226e-05	0.0224604	0.00388318	1.02246	0.00388318
1650.77	1.3111	0.000605779	8.94778e-05	1.72938	1.75332	6462.4	1.17708	0.00648659	0.00763522	1650.77	0.11305	0.0653702	0.0663473	0.000977069	0.0147266	1650.77	0.11742	0.0678971	0.068936	0.00103886	0.0150699	0.00437	0.00252692	0.00258871	6.17918e-05	0.0238697	1650.77	0.11305	0.0653702	0.0663473	0.000977069	0.0147266	1500.35	0.11994	0.0693543	0.0704291	0.00107477	0.0152603	0.00768135	0.00398408	0.00408179	9.77005e-05	0.0239357	0.00389095	1.02394	0.00389095
1651.73	1.30924	0.000605425	8.92383e-05	1.72164	1.74688	6508.89	1.18555	0.00651945	0.00772911	1651.73	0.11197	0.0650369	0.0660481	0.00101117	0.0153096	1651.73	0.11626	0.0675287	0.0686042	0.00107548	0.0156766	0.00429	0.00249181	0.00255612	6.43086e-05	0.0251587	1651.73	0.11197	0.0650369	0.0660481	0.00101117	0.0153096	1500.35	0.11881	0.0690099	0.0701239	0.00111406	0.015887	0.00762379	0.00397296	0.00407585	0.000102892	0.0252443	0.00387514	1.02524	0.00387514
1652.7	1.30738	0.000605072	8.90004e-05	1.71394	1.7404	6555.61	1.19406	0.00654479	0.00781484	1652.7	0.1101	0.064238	0.0652697	0.00103167	0.0158062	1652.7	0.1142	0.0666302	0.0677266	0.0010964	0.0161886	0.0041	0.00239215	0.00245689	6.47341e-05	0.026348	1652.7	0.1101	0.064238	0.0652697	0.00103167	0.0158062	1500.35	0.11686	0.0681822	0.069321	0.00113886	0.0164288	0.0075307	0.00394413	0.00405133	0.000107198	0.02646	0.00384246	1.02646	0.00384246
1653.66	1.30551	0.000604719	8.87643e-05	1.70628	1.73385	6602.55	1.2026	0.00652827	0.00785093	1653.66	0.10774	0.0631432	0.0641849	0.00104165	0.0162289	1653.66	0.11161	0.0654113	0.0665169	0.00110562	0.0166216	0.00387	0.00226809	0.00233206	6.39686e-05	0.0274301	1653.66	0.10774	0.0631432	0.0641849	0.00104165	0.0162289	1500.35	0.11443	0.067064	0.0682168	0.00115283	0.0168995	0.00744418	0.00392081	0.00403199	0.00011118	0.0275745	0.0038156	1.02757	0.0038156
1654.62	1.30365	0.000604367	8.85298e-05	1.69867	1.72734	6649.71	1.21119	0.00645012	0.00781235	1654.62	0.10578	0.0622724	0.0633278	0.00105535	0.0166649	1654.62	0.10949	0.0644565	0.0655759	0.00111941	0.0170705	0.00371	0.00218407	0.00224813	6.40601e-05	0.0284948	1654.62	0.10578	0.0622724	0.0633278	0.00105535	0.0166649	1500.35	0.11242	0.0661814	0.0673521	0.00117073	0.0173823	0.00738046	0.00390895	0.00402433	0.000115378	0.0286701	0.0038	1.02867	0.0038
1655.59	1.30179	0.000604015	8.8297e-05	1.69109	1.72089	6697.1	1.21983	0.00632624	0.00771692	1655.59	0.10446	0.0617707	0.0628487	0.00107797	0.0171519	1655.59	0.10812	0.063935	0.065079	0.00114399	0.0175785	0.00366	0.00216428	0.0022303	6.60192e-05	0.029601	1655.59	0.10446	0.0617707	0.0628487	0.00107797	0.0171519	1500.35	0.11106	0.0656736	0.0668714	0.00119785	0.0179127	0.00733122	0.0039028	0.00402268	0.000119874	0.0297996	0.00378987	1.0298	0.00378987
1656.55	1.29993	0.000603663	8.80658e-05	1.68356	1.71451	6744.72	1.2285	0.00617561	0.00758674	1656.55	0.10349	0.0614709	0.0625765	0.00110555	0.0176672	1656.55	0.10715	0.0636449	0.0648194	0.00117448	0.0181192	0.00366	0.00217396	0.00224289	6.89272e-05	0.0307314	1656.55	0.10349	0.0614709	0.0625765	0.00110555	0.0176672	1500.35	0.11003	0.0653555	0.0665851	0.00122961	0.0184667	0.00726443	0.00388462	0.00400868	0.000124056	0.0309469	0.00376802	1.03095	0.00376802
1657.52	1.29807	0.000603312	8.78362e-05	1.67607	1.70815	6792.57	1.23722	0.00600442	0.00742876	1657.52	0.1026	0.0612146	0.0623482	0.00113365	0.0181825	1657.52	0.10628	0.0634102	0.0646161	0.00120589	0.0186624	0.00368	0.00219561	0.00226785	7.22419e-05	0.0318547	1657.52	0.1026	0.0612146	0.0623482	0.00113365	0.0181825	1500.35	0.10905	0.0650629	0.0663241	0.0012612	0.0190158	0.0071682	0.00384829	0.00397584	0.000127553	0.0320819	0.00372866	1.03208	0.00372866
1658.48	1.2962	0.000602961	8.76083e-05	1.66862	1.7018	6840.65	1.24597	0.00580812	0.00723676	1658.48	0.10165	0.0609186	0.0620782	0.00115963	0.0186802	1658.48	0.10533	0.063124	0.0643587	0.00123477	0.0191857	0.00368	0.00220541	0.00228055	7.51343e-05	0.0329457	1658.48	0.10165	0.0609186	0.0620782	0.00115963	0.0186802	1500.35	0.10796	0.0647001	0.0659895	0.00128941	0.0195397	0.00702155	0.00378156	0.00391135	0.000129781	0.0331807	0.00366012	1.03318	0.00366012
1659.45	1.29434	0.000602611	8.73819e-05	1.66121	1.69544	6888.95	1.25477	0.0055738	0.00699384	1659.45	0.10055	0.060528	0.0617095	0.00118146	0.0191455	1659.45	0.10421	0.0627312	0.0639902	0.00125897	0.0196743	0.00366	0.00220321	0.00228071	7.75063e-05	0.0339833	1659.45	0.10055	0.060528	0.0617095	0.00118146	0.0191455	1500.35	0.10667	0.0642121	0.0655241	0.001312	0.0200232	0.00682385	0.00368405	0.0038146	0.000130542	0.0342216	0.00356215	1.03422	0.00356215
1660.41	1.29248	0.000602261	8.71571e-05	1.65385	1.68903	6937.49	1.26361	0.00528557	0.00667891	1660.41	0.099251	0.0600122	0.06121	0.00119774	0.0195678	1660.41	0.10285	0.0621884	0.0634649	0.00127655	0.0201143	0.003599	0.00217614	0.00225494	7.88052e-05	0.0349477	1660.41	0.099251	0.0600122	0.06121	0.00119774	0.0195678	1500.35	0.10511	0.0635549	0.0648818	0.00132694	0.0204516	0.00655376	0.00354265	0.00367184	0.000129192	0.0351844	0.00342224	1.03518	0.00342224
1661.37	1.29062	0.000601911	8.69338e-05	1.64652	1.68257	6986.26	1.2725	0.00494199	0.00628866	1661.37	0.097706	0.059341	0.060548	0.00120703	0.0199351	1661.37	0.10119	0.061457	0.0627426	0.00128563	0.0204906	0.003484	0.00211598	0.00219458	7.86022e-05	0.0358165	1661.37	0.097706	0.059341	0.060548	0.00120703	0.0199351	1500.35	0.10323	0.0626959	0.0640284	0.00133249	0.0208109	0.00620794	0.00335496	0.00348042	0.000125458	0.036047	0.00323823	1.03605	0.00323823
1662.34	1.28876	0.000601562	8.6712e-05	1.63923	1.67606	7035.26	1.28142	0.00457753	0.00586574	1662.34	0.096014	0.0585726	0.0597837	0.00121112	0.0202584	1662.34	0.099355	0.0606107	0.0618993	0.00128856	0.020817	0.003341	0.00203815	0.00211559	7.74379e-05	0.0366035	1662.34	0.096014	0.0585726	0.0597837	0.00121112	0.0202584	1500.35	0.10117	0.061718	0.0630493	0.00133138	0.0211164	0.0058281	0.00314538	0.00326563	0.000120253	0.0368239	0.00303367	1.03682	0.00303367
1663.3	1.28689	0.000601213	8.64918e-05	1.63198	1.66955	7084.5	1.29039	0.00425079	0.00548517	1663.3	0.094389	0.057837	0.0590518	0.00121481	0.0205719	1663.3	0.097594	0.0598008	0.0610919	0.00129103	0.0211326	0.003205	0.00196387	0.00204009	7.62206e-05	0.0373614	1663.3	0.094389	0.057837	0.0590518	0.00121481	0.0205719	1500.35	0.099206	0.0607886	0.0621186	0.00133003	0.0214112	0.00547772	0.00295162	0.00306685	0.000115224	0.0375707	0.00284474	1.03757	0.00284474
1664.27	1.28503	0.000600865	8.62731e-05	1.62478	1.66312	7133.97	1.2994	0.00399869	0.0051959	1664.27	0.093001	0.0572393	0.0584616	0.00122235	0.0209085	1664.27	0.096102	0.0591479	0.0604459	0.00129803	0.0214743	0.003101	0.00190857	0.00198426	7.56888e-05	0.0381446	1664.27	0.093001	0.0572393	0.0584616	0.00122235	0.0209085	1500.35	0.097558	0.060044	0.0613782	0.00133418	0.0217371	0.00520801	0.0028047	0.00291653	0.000111835	0.0383454	0.00270112	1.03835	0.00270112
1665.23	1.28317	0.000600517	8.60558e-05	1.61761	1.65677	7183.68	1.30845	0.0038158	0.0049928	1665.23	0.09185	0.0567814	0.0580156	0.00123418	0.0212732	1665.23	0.09488	0.0586546	0.0599647	0.00131012	0.0218483	0.00303	0.00187314	0.00194908	7.59458e-05	0.0389649	1665.23	0.09185	0.0567814	0.0580156	0.00123418	0.0212732	1500.35	0.096217	0.0594811	0.0608253	0.0013442	0.0220994	0.00500995	0.00269967	0.00280969	0.000110026	0.0391596	0.00259793	1.03916	0.00259793
1666.2	1.28131	0.00060017	8.584e-05	1.61048	1.65045	7233.62	1.31755	0.00367016	0.00483562	1666.2	0.090801	0.0563815	0.0576288	0.00124735	0.0216445	1666.2	0.093768	0.0582238	0.0595475	0.00132369	0.0222291	0.002967	0.00184231	0.00191865	7.63402e-05	0.0397884	1666.2	0.090801	0.0563815	0.0576288	0.00124735	0.0216445	1500.35	0.095003	0.0589906	0.0603466	0.001356	0.0224701	0.00483761	0.00260917	0.00271782	0.000108652	0.0399776	0.00250887	1.03998	0.00250887
1667.16	1.27945	0.000599823	8.56256e-05	1.60338	1.64412	7283.81	1.32669	0.00352187	0.00467244	1667.16	0.089647	0.0559111	0.0571678	0.00125666	0.0219819	1667.16	0.09254	0.0577154	0.0590483	0.00133292	0.0225733	0.002893	0.00180431	0.00188057	7.6257e-05	0.04055	1667.16	0.089647	0.0559111	0.0571678	0.00125666	0.0219819	1500.35	0.093667	0.0584183	0.0597814	0.00136312	0.0228017	0.00464753	0.0025072	0.00261365	0.000106458	0.0407314	0.00240907	1.04073	0.00240907
1668.12	1.27758	0.000599476	8.54127e-05	1.59633	1.63768	7334.23	1.33588	0.00333627	0.00445684	1668.12	0.088204	0.0552542	0.0565112	0.00125703	0.0222439	1668.12	0.091	0.0570057	0.058338	0.00133225	0.0228368	0.002796	0.00175152	0.00182674	7.52246e-05	0.0411797	1668.12	0.088204	0.0552542	0.0565112	0.00125703	0.0222439	1500.35	0.091988	0.0576246	0.0589839	0.00135927	0.0230447	0.00440143	0.00237044	0.00247267	0.000102237	0.0413468	0.00227632	1.04135	0.00227632
1669.09	1.27572	0.00059913	8.52012e-05	1.58932	1.63112	7384.89	1.3451	0.00310409	0.00417532	1669.09	0.086448	0.0543932	0.0556406	0.00124737	0.0224184	1669.09	0.089134	0.0560832	0.0574041	0.00132083	0.0230094	0.002686	0.00169004	0.0017635	7.346e-05	0.0416559	1669.09	0.086448	0.0543932	0.0556406	0.00124737	0.0224184	1500.35	0.089944	0.0565929	0.0579362	0.00134333	0.0231863	0.00410114	0.00219969	0.00229565	9.59578e-05	0.0417999	0.00211143	1.0418	0.00211143
1670.05	1.27386	0.000598784	8.49911e-05	1.58234	1.6245	7435.8	1.35437	0.00285722	0.00386975	1670.05	0.084602	0.0534665	0.0546999	0.00123343	0.022549	1670.05	0.087196	0.0551058	0.0564112	0.00130539	0.0231407	0.002594	0.00163935	0.00171131	7.19636e-05	0.0420518	1670.05	0.084602	0.0534665	0.0546999	0.00123343	0.022549	1500.35	0.087812	0.0554951	0.0568178	0.00132274	0.0232803	0.00380221	0.00202864	0.00211795	8.93069e-05	0.0421667	0.00194656	1.04217	0.00194656
1671.02	1.272	0.000598438	8.47824e-05	1.5754	1.61797	7486.94	1.36369	0.00264187	0.00360269	1671.02	0.082958	0.0526584	0.0538817	0.00122327	0.0227028	1671.02	0.085496	0.0542695	0.0555642	0.00129474	0.0233017	0.002538	0.00161102	0.00168249	7.14733e-05	0.0424805	1671.02	0.082958	0.0526584	0.0538817	0.00122327	0.0227028	1500.35	0.085945	0.0545545	0.055862	0.00130756	0.023407	0.00356771	0.00189603	0.00198033	8.42987e-05	0.0425681	0.00181861	1.04257	0.00181861
1671.98	1.27013	0.000598093	8.4575e-05	1.5685	1.61154	7538.32	1.37305	0.00247224	0.00339451	1671.98	0.081588	0.0520167	0.0532359	0.00121921	0.0229019	1671.98	0.084089	0.0536112	0.0549021	0.00129082	0.0235112	0.002501	0.00159452	0.00166613	7.16087e-05	0.0429791	1671.98	0.081588	0.0520167	0.0532359	0.00121921	0.0229019	1500.35	0.084422	0.0538235	0.055124	0.00130048	0.0235919	0.00340512	0.00180683	0.0018881	8.12766e-05	0.0430467	0.00173226	1.04305	0.00173226
1672.95	1.26827	0.000597748	8.4369e-05	1.56163	1.60517	7589.96	1.38245	0.00232784	0.00321813	1672.95	0.080334	0.0514424	0.0526595	0.00121711	0.0231129	1672.95	0.082782	0.05301	0.0542984	0.00128838	0.0237278	0.002448	0.00156759	0.00163886	7.12689e-05	0.0434868	1672.95	0.080334	0.0514424	0.0526595	0.00121711	0.0231129	1500.35	0.083047	0.0531797	0.0544759	0.0012962	0.0237941	0.00327534	0.00173729	0.00181638	7.90901e-05	0.0435427	0.0016648	1.04354	0.0016648
1673.91	1.26641	0.000597404	8.41643e-05	1.5548	1.59876	7641.83	1.3919	0.00218253	0.00303787	1673.91	0.078993	0.0508059	0.0520171	0.00121124	0.0232854	1673.91	0.08135	0.0523218	0.0536027	0.00128087	0.0238956	0.002357	0.00151595	0.00158558	6.96302e-05	0.0439146	1673.91	0.078993	0.0508059	0.0520171	0.00121124	0.0232854	1500.35	0.081576	0.0524672	0.0537548	0.00128763	0.0239538	0.00313595	0.00166131	0.0017377	7.63966e-05	0.0439642	0.00159134	1.04396	0.00159134
1674.87	1.26455	0.00059706	8.3961e-05	1.54801	1.59227	7693.95	1.40139	0.00202679	0.00284033	1674.87	0.077476	0.0500488	0.0512477	0.00119886	0.0233935	1674.87	0.079705	0.0514887	0.0527542	0.00126548	0.0239881	0.002229	0.00143991	0.00150653	6.66142e-05	0.044217	1674.87	0.077476	0.0500488	0.0512477	0.00119886	0.0233935	1500.35	0.079903	0.0516166	0.0528881	0.00127147	0.0240408	0.00296933	0.00156782	0.00164043	7.26088e-05	0.044262	0.00150137	1.04426	0.00150137
1675.84	1.26269	0.000596716	8.37589e-05	1.54125	1.58572	7746.32	1.41093	0.001873	0.00264268	1675.84	0.075871	0.0492269	0.0504093	0.00118247	0.0234573	1675.84	0.077965	0.0505855	0.0518312	0.00124564	0.0240327	0.002094	0.00135864	0.00142181	6.31751e-05	0.0444328	1675.84	0.075871	0.0492269	0.0504093	0.00118247	0.0234573	1500.35	0.078128	0.0506913	0.0519419	0.00125062	0.0240773	0.0027881	0.00146439	0.00153255	6.81544e-05	0.0444713	0.00140204	1.04447	0.00140204
1676.8	1.26082	0.000596373	8.35582e-05	1.53453	1.57922	7798.93	1.42052	0.00174179	0.00247424	1676.8	0.074371	0.048465	0.0496328	0.00116783	0.0235293	1676.8	0.076354	0.0497572	0.0509854	0.00122824	0.0240899	0.001983	0.00129225	0.00135266	6.04087e-05	0.0446592	1676.8	0.074371	0.048465	0.0496328	0.00116783	0.0235293	1500.35	0.076466	0.0498302	0.0510619	0.00123169	0.0241215	0.0026156	0.00136524	0.0014291	6.38615e-05	0.0446866	0.00130684	1.04469	0.00130684
1677.77	1.25896	0.000596031	8.33588e-05	1.52785	1.57283	7851.79	1.43015	0.00164241	0.00234888	1677.77	0.073105	0.0478484	0.0490074	0.001159	0.0236496	1677.77	0.075018	0.0491005	0.0503184	0.00121796	0.0242051	0.001913	0.00125209	0.00131105	5.89598e-05	0.0449715	1677.77	0.073105	0.0478484	0.0490074	0.001159	0.0236496	1500.35	0.075066	0.0491319	0.0503513	0.00121946	0.024219	0.00247273	0.00128351	0.00134396	6.04562e-05	0.0449836	0.00122825	1.04498	0.00122825
1678.73	1.2571	0.000595688	8.31606e-05	1.5212	1.56657	7904.91	1.43982	0.00156872	0.00225867	1678.73	0.072072	0.0473785	0.0485347	0.00115624	0.023823	1678.73	0.073949	0.0486124	0.0498272	0.0012149	0.0243822	0.001877	0.0012339	0.00129255	5.86555e-05	0.0453796	1678.73	0.072072	0.0473785	0.0485347	0.00115624	0.023823	1500.35	0.073926	0.0485972	0.0498114	0.00121417	0.0243754	0.0023585	0.00121878	0.00127671	5.79288e-05	0.0453736	0.00116588	1.04537	0.00116588
1679.69	1.25524	0.000595346	8.29637e-05	1.51458	1.5604	7958.27	1.44954	0.00150777	0.00218557	1679.69	0.071178	0.0469951	0.048152	0.0011569	0.024026	1679.69	0.073037	0.0482225	0.0494383	0.00121587	0.0245936	0.001859	0.0012274	0.00128637	5.89673e-05	0.0458402	1679.69	0.071178	0.0469951	0.048152	0.0011569	0.024026	1500.35	0.072946	0.0481624	0.0493753	0.00121295	0.0245659	0.00226625	0.00116732	0.00122337	5.60496e-05	0.0458158	0.00111618	1.04582	0.00111618
1680.66	1.25338	0.000595005	8.2768e-05	1.50801	1.55424	8011.88	1.4593	0.00144563	0.00210961	1680.66	0.070278	0.0466033	0.0477598	0.00115656	0.0242162	1680.66	0.072125	0.0478281	0.0490441	0.00121599	0.0247939	0.001847	0.0012248	0.00128423	5.94298e-05	0.0462767	1680.66	0.070278	0.0466033	0.0477598	0.00115656	0.0242162	1500.35	0.071974	0.0477279	0.048939	0.00121108	0.0247468	0.00218795	0.00112466	0.00117918	5.45197e-05	0.0462351	0.00107496	1.04624	0.00107496
1681.62	1.25151	0.000594664	8.25736e-05	1.50146	1.54798	8065.75	1.46912	0.00136652	0.00200758	1681.62	0.069176	0.0460725	0.0472214	0.00114892	0.0243305	1681.62	0.071003	0.0472893	0.0484976	0.00120836	0.0249159	0.001827	0.00121681	0.00127625	5.94401e-05	0.0465739	1681.62	0.069176	0.0460725	0.0472214	0.00114892	0.0243305	1500.35	0.070798	0.0471527	0.0483544	0.00120162	0.0248504	0.00210623	0.00108028	0.00113298	5.27016e-05	0.0465158	0.00103226	1.04652	0.00103226
1682.59	1.24965	0.000594323	8.23803e-05	1.49495	1.54147	8119.87	1.47897	0.0012541	0.00185478	1682.59	0.067657	0.045257	0.0463838	0.00112682	0.0242934	1682.59	0.069436	0.046447	0.0476319	0.00118497	0.0248777	0.001779	0.00119	0.00124816	5.8152e-05	0.0465903	1682.59	0.067657	0.045257	0.0463838	0.00112682	0.0242934	1500.35	0.069177	0.0462737	0.0474501	0.00117642	0.0247928	0.0019936	0.00101676	0.00106636	4.96012e-05	0.0465146	0.000971563	1.04651	0.000971563
1683.55	1.24779	0.000593982	8.21883e-05	1.48848	1.53467	8174.25	1.48888	0.00110846	0.00165036	1683.55	0.065704	0.0441418	0.0452313	0.00108958	0.024089	1683.55	0.067392	0.0452758	0.0464204	0.00114462	0.0246577	0.001688	0.00113405	0.00118909	5.50417e-05	0.0462891	1683.55	0.065704	0.0441418	0.0452313	0.00108958	0.024089	1500.35	0.067074	0.0450622	0.0461963	0.00113415	0.0245507	0.00182993	0.000920404	0.000964979	4.45756e-05	0.0461933	0.000879765	1.04619	0.000879765
1684.52	1.24593	0.000593642	8.19975e-05	1.48204	1.52781	8228.88	1.49883	0.000963822	0.0014446	1684.52	0.063712	0.0429895	0.0440396	0.00105004	0.0238431	1684.52	0.065284	0.0440502	0.0451513	0.00110106	0.0243861	0.001572	0.0010607	0.00111173	5.10241e-05	0.0458962	1684.52	0.063712	0.0429895	0.0440396	0.00105004	0.0238431	1500.35	0.064902	0.0437925	0.044881	0.00108856	0.0242543	0.00163598	0.00080295	0.00084147	3.85205e-05	0.0457777	0.000767802	1.04578	0.000767802
1685.48	1.2452	0.000593303	8.18948e-05	1.47953	1.52458	8253.15	1.50325	0.000854388	0.00128436	1685.48	0.062109	0.0419788	0.0429869	0.00100806	0.0234504	1685.48	0.063577	0.042971	0.0440261	0.00105502	0.0239635	0.001468	0.000992206	0.00103916	4.69576e-05	0.0451879	1685.48	0.062109	0.0419788	0.0429869	0.00100806	0.0234504	1500.35	0.06314	0.0426757	0.0437166	0.00104093	0.023811	0.00146576	0.000696842	0.000729716	3.28738e-05	0.0450501	0.000666803	1.04505	0.000666803
1686.44	1.24562	0.000592964	8.18801e-05	1.48097	1.52504	8246.6	1.50206	0.000776771	0.00116675	1686.44	0.060898	0.0411203	0.0420854	0.000965167	0.0229335	1686.44	0.062291	0.0420609	0.0430695	0.00100868	0.0234198	0.001393	0.000940598	0.000984111	4.35134e-05	0.0442159	1686.44	0.060898	0.0411203	0.0420854	0.000965167	0.0229335	1500.35	0.061816	0.0417401	0.0427339	0.000993741	0.0232542	0.00134429	0.000619863	0.000648437	2.8574e-05	0.044066	0.000593701	1.04407	0.000593701
1687.41	1.24604	0.000592625	8.18654e-05	1.48242	1.52561	8240.04	1.50086	0.000709556	0.00106495	1687.41	0.059845	0.0403699	0.0412981	0.00092814	0.0224742	1687.41	0.061186	0.0412745	0.0422437	0.000969136	0.0229416	0.001341	0.000904604	0.0009456	4.09955e-05	0.043354	1687.41	0.059845	0.0403699	0.0412981	0.00092814	0.0224742	1500.35	0.060693	0.040942	0.0418959	0.000953967	0.0227699	0.00126691	0.000572039	0.000597866	2.58269e-05	0.0431984	0.000548351	1.0432	0.000548351
1688.37	1.24646	0.000592286	8.18508e-05	1.48386	1.52619	8233.49	1.49967	0.000637513	0.000956058	1688.37	0.058778	0.0396115	0.0405031	0.000891566	0.0220123	1688.37	0.060082	0.0404903	0.0414209	0.000930564	0.0224661	0.001304	0.000878789	0.000917787	3.89979e-05	0.0424912	1688.37	0.058778	0.0396115	0.0405031	0.000891566	0.0220123	1500.35	0.059584	0.0401547	0.0410703	0.000915577	0.0222929	0.00121745	0.000543178	0.000567189	2.40114e-05	0.042334	0.000521117	1.04233	0.000521117
1689.34	1.24687	0.000591948	8.18363e-05	1.48531	1.52675	8226.93	1.49847	0.000556692	0.000834189	1689.34	0.057664	0.038823	0.0396775	0.000854506	0.0215363	1689.34	0.058939	0.0396814	0.0405731	0.00089177	0.0219793	0.001275	0.000858408	0.000895672	3.7264e-05	0.0416045	1689.34	0.057664	0.038823	0.0396775	0.000854506	0.0215363	1500.35	0.058442	0.0393467	0.0402239	0.000877155	0.0218068	0.00118165	0.000523797	0.000546446	2.26489e-05	0.0414475	0.000502951	1.04145	0.000502951
1690.3	1.24729	0.000591611	8.18218e-05	1.48676	1.52733	8220.37	1.49728	0.000471503	0.000705972	1690.3	0.056561	0.0380432	0.0388619	0.000818685	0.0210665	1690.3	0.057809	0.0388827	0.039737	0.000854324	0.0214995	0.001248	0.000839412	0.000875051	3.56395e-05	0.0407284	1690.3	0.056561	0.0380432	0.0388619	0.000818685	0.0210665	1500.35	0.057315	0.0385504	0.0393905	0.000840131	0.0213283	0.00114993	0.000507145	0.000528591	2.14462e-05	0.0405724	0.000487371	1.04057	0.000487371
1691.27	1.24771	0.000591273	8.18074e-05	1.48821	1.52795	8213.81	1.49608	0.000389572	0.000582832	1691.27	0.05554	0.0373201	0.0381062	0.000786033	0.0206275	1691.27	0.056756	0.0381372	0.0389572	0.000819995	0.0210486	0.001216	0.000817092	0.000851054	3.3962e-05	0.0399058	1691.27	0.05554	0.0373201	0.0381062	0.000786033	0.0206275	1500.35	0.05626	0.0378039	0.03861	0.00080606	0.020877	0.00110878	0.000483804	0.000503831	2.00269e-05	0.0397492	0.000465309	1.03975	0.000465309
1692.23	1.24813	0.000590936	8.17931e-05	1.48966	1.52864	8207.24	1.49489	0.000316884	0.000473706	1692.23	0.054618	0.0366648	0.0374217	0.00075685	0.0202249	1692.23	0.055789	0.0374509	0.0382398	0.000788875	0.0206297	0.001171	0.000786087	0.000818112	3.20249e-05	0.0391448	1692.23	0.054618	0.0366648	0.0374217	0.00075685	0.0202249	1500.35	0.055285	0.0371126	0.0378876	0.000775014	0.0204556	0.00104933	0.000447754	0.000465918	1.81642e-05	0.0389857	0.000430953	1.03899	0.000430953
1693.19	1.24855	0.0005906	8.17788e-05	1.49111	1.52936	8200.67	1.49369	0.000255197	0.000381186	1693.19	0.053743	0.0360423	0.0367719	0.000729579	0.0198407	1693.19	0.054847	0.0367827	0.0375418	0.000759153	0.0202215	0.001104	0.000740388	0.000769962	2.9574e-05	0.0384097	1693.19	0.053743	0.0360423	0.0367719	0.000729579	0.0198407	1500.35	0.054333	0.036438	0.0371833	0.000745315	0.0200444	0.000966201	0.000395678	0.000411414	1.57356e-05	0.0382475	0.000381102	1.03825	0.000381102
1694.16	1.24897	0.000590264	8.17646e-05	1.49257	1.53004	8194.1	1.49249	0.000202212	0.0003018	1694.16	0.052824	0.0353914	0.0360932	0.000701772	0.0194433	1694.16	0.053834	0.0360681	0.0367964	0.00072824	0.0197911	0.00101	0.000676687	0.000703155	2.64677e-05	0.0376414	1694.16	0.052824	0.0353914	0.0360932	0.000701772	0.0194433	1500.35	0.05331	0.035717	0.0364315	0.00071445	0.0196108	0.000855768	0.000325614	0.000338292	1.26779e-05	0.0374761	0.000313852	1.03748	0.000313852
1695.12	1.24938	0.000589928	8.17505e-05	1.49402	1.53065	8187.53	1.4913	0.000153635	0.000229115	1695.12	0.051793	0.0346668	0.0353386	0.00067177	0.0190095	1695.12	0.052685	0.0352639	0.0359585	0.000694579	0.0193162	0.000892	0.000597046	0.000619856	2.28095e-05	0.0367981	1695.12	0.051793	0.0346668	0.0353386	0.00067177	0.0190095	1500.35	0.052152	0.0349071	0.035588	0.000680906	0.019133	0.000721551	0.000240291	0.000249428	9.13651e-06	0.0366299	0.0002318	1.03663	0.0002318
1696.09	1.2498	0.000589593	8.17364e-05	1.49548	1.5312	8180.95	1.4901	0.000106469	0.000158649	1696.09	0.050653	0.0338707	0.0345106	0.000639842	0.0185405	1696.09	0.051415	0.0343803	0.0350391	0.000658807	0.0188021	0.000762	0.000509535	0.000528501	1.89654e-05	0.0358853	1696.09	0.050653	0.0338707	0.0345106	0.000639842	0.0185405	1500.35	0.050875	0.0340192	0.0346645	0.00064534	0.0186167	0.000576571	0.000148447	0.000153945	5.49814e-06	0.0357149	0.000143328	1.03571	0.000143328
1697.05	1.25022	0.000589258	8.17224e-05	1.49694	1.53171	8174.37	1.4889	6.18957e-05	9.21565e-05	1697.05	0.049458	0.0330394	0.0336469	0.00060749	0.0180549	1697.05	0.050096	0.0334656	0.0340885	0.000622922	0.0182737	0.000638	0.000426203	0.000441635	1.5432e-05	0.0349429	1697.05	0.049458	0.0330394	0.0336469	0.00060749	0.0180549	1500.35	0.049556	0.0331049	0.0337147	0.000609848	0.0180885	0.000444206	6.54669e-05	6.78253e-05	2.35844e-06	0.0347722	6.32669e-05	1.03477	6.32669e-05
1698.02	1.25064	0.000588923	8.17085e-05	1.4984	1.53223	8167.79	1.4877	2.43708e-05	3.62565e-05	1698.02	0.048241	0.032195	0.0327705	0.000575586	0.0175641	1698.02	0.048779	0.032554	0.0331422	0.000588222	0.0177484	0.000538	0.000359049	0.000371685	1.26362e-05	0.0339971	1698.02	0.048241	0.032195	0.0327705	0.000575586	0.0175641	1500.35	0.048252	0.0322023	0.0327781	0.000575843	0.0175679	0.000348687	7.34115e-06	7.5982e-06	2.5705e-07	0.0338304	7.10092e-06	1.03383	7.10092e-06
1698.98	1.25106	0.000588589	8.16946e-05	1.49987	1.53275	8161.2	1.4865	-3.05846e-06	-4.54641e-06	1698.98	0.04698	0.0313228	0.0318665	0.000543664	0.0170607	1698.98	0.047442	0.0316308	0.032185	0.000554187	0.0172188	0.000462	0.000308027	0.00031855	1.0523e-05	0.0330341	1698.98	0.04698	0.0313228	0.0318665	0.000543664	0.0170607	1500.35	0.046957	0.0313075	0.0318506	0.000543143	0.0170528	0.00030586	-1.53347e-05	-1.58561e-05	-5.21355e-07	0.0328805	-1.48465e-05	1.03288	-1.48465e-05
1699.94	1.25148	0.000588255	8.16808e-05	1.50133	1.53326	8154.62	1.4853	-2.19829e-05	-3.26513e-05	1699.94	0.045693	0.030435	0.0309472	0.000512202	0.0165508	1699.94	0.046095	0.0307027	0.0312238	0.000521071	0.0166883	0.000402	0.000267762	0.000276632	8.86955e-06	0.0320626	1699.94	0.045693	0.030435	0.0309472	0.000512202	0.0165508	1500.35	0.045678	0.030425	0.0309369	0.000511872	0.0165457	0.000304851	-9.99113e-06	-1.03207e-05	-3.29544e-07	0.0319305	-9.68198e-06	1.03193	-9.68198e-06
1700.91	1.25189	0.000587921	8.1667e-05	1.5028	1.53384	8148.03	1.4841	-3.7089e-05	-5.50439e-05	1700.91	0.044488	0.0296034	0.030087	0.00048354	0.0160714	1700.91	0.044838	0.0298363	0.0303274	0.000491028	0.0161909	0.00035	0.000232899	0.000240387	7.48773e-06	0.0311487	1700.91	0.044488	0.0296034	0.030087	0.00048354	0.0160714	1500.35	0.044502	0.0296127	0.0300966	0.000483839	0.0160762	0.000325416	9.31595e-06	9.6144e-06	2.98451e-07	0.0310421	9.03547e-06	1.03104	9.03547e-06
1701.87	1.25231	0.000587588	8.16534e-05	1.50427	1.53455	8141.43	1.4829	-5.26942e-05	-7.81403e-05	1701.87	0.043476	0.0289018	0.0293616	0.000459808	0.0156602	1701.87	0.043774	0.0290999	0.0295659	0.000466011	0.0157618	0.000298	0.000198103	0.000204306	6.20278e-06	0.0303603	1701.87	0.043476	0.0289018	0.0293616	0.000459808	0.0156602	1500.35	0.043516	0.0289284	0.029389	0.000460639	0.0156738	0.000344332	2.6591e-05	2.74213e-05	8.30273e-07	0.0302784	2.58095e-05	1.03028	2.58095e-05
1702.84	1.25273	0.000587256	8.16397e-05	1.50574	1.53537	8134.84	1.4817	-7.08476e-05	-0.000104975	1702.84	0.042657	0.0283296	0.0287703	0.00044067	0.0153169	1702.84	0.0429	0.028491	0.0289366	0.000445609	0.0153995	0.000243	0.000161383	0.000166322	4.93915e-06	0.0296963	1702.84	0.042657	0.0283296	0.0287703	0.00044067	0.0153169	1500.35	0.042705	0.0283615	0.0288031	0.000441644	0.0153332	0.000346599	3.1878e-05	3.28516e-05	9.73542e-07	0.0296346	3.09605e-05	1.02963	3.09605e-05
1703.8	1.25315	0.000586923	8.16262e-05	1.50721	1.53625	8128.24	1.4805	-9.16533e-05	-0.000135693	1703.8	0.041929	0.0278189	0.0282428	0.000423819	0.0150063	1703.8	0.042106	0.0279364	0.0283637	0.000427338	0.0150664	0.000177	0.000117435	0.000120954	3.5185e-06	0.0290896	1703.8	0.041929	0.0278189	0.0282428	0.000423819	0.0150063	1500.35	0.041958	0.0278382	0.0282626	0.000424395	0.0150161	0.000322503	1.92408e-05	1.98164e-05	5.75521e-07	0.0290427	1.86978e-05	1.02904	1.86978e-05
1704.76	1.25357	0.000586591	8.16127e-05	1.50869	1.53711	8121.64	1.4793	-0.000114121	-0.000168819	1704.76	0.041161	0.0272827	0.0276893	0.000406588	0.0146839	1704.76	0.041257	0.0273463	0.0277548	0.000408452	0.0147164	9.6e-05	6.36316e-05	6.54953e-05	1.86371e-06	0.0284557	1704.76	0.041161	0.0272827	0.0276893	0.000406588	0.0146839	1500.35	0.041146	0.0272728	0.0276791	0.000406297	0.0146789	0.000273127	-9.94243e-06	-1.02333e-05	-2.90835e-07	0.0284206	-9.66767e-06	1.02842	-9.66767e-06
1705.73	1.25399	0.00058626	8.15993e-05	1.51016	1.53789	8115.03	1.47809	-0.00013648	-0.00020173	1705.73	0.040283	0.0266746	0.0270623	0.000387702	0.0143263	1705.73	0.04029	0.0266793	0.0270671	0.000387834	0.0143286	7e-06	4.63527e-06	4.76758e-06	1.32313e-07	0.0277527	1705.73	0.040283	0.0266746	0.0270623	0.000387702	0.0143263	1500.35	0.040211	0.026627	0.0270133	0.000386342	0.0143019	0.000209981	-4.7677e-05	-4.90367e-05	-1.35968e-06	0.0277278	-4.63907e-05	1.02773	-4.63907e-05
1706.69	1.25441	0.000585928	8.15859e-05	1.51164	1.53864	8108.43	1.47689	-0.000156663	-0.000231374	1706.69	0.039337	0.0260228	0.0263908	0.00036809	0.0139476	1706.69	0.039261	0.0259725	0.0263392	0.000366694	0.013922	-7.6e-05	-5.02766e-05	-5.16723e-05	-1.39576e-06	0.0270118	1706.69	0.039337	0.0260228	0.0263908	0.00036809	0.0139476	1500.35	0.039214	0.0259414	0.0263072	0.000365832	0.0139061	0.000152359	-8.13687e-05	-8.36263e-05	-2.25765e-06	0.0269969	-7.92297e-05	1.027	-7.92297e-05
1707.66	1.25482	0.000585598	8.15727e-05	1.51312	1.53942	8101.82	1.47569	-0.000173479	-0.000256001	1707.66	0.03843	0.0253979	0.0257476	0.000349761	0.0135842	1707.66	0.038297	0.02531	0.0256574	0.000347386	0.0135394	-0.000133	-8.7898e-05	-9.02727e-05	-2.37478e-06	0.0263068	1707.66	0.03843	0.0253979	0.0257476	0.000349761	0.0135842	1500.35	0.038278	0.0252974	0.0256445	0.000347047	0.013533	0.00011701	-0.000100455	-0.000103168	-2.7134e-06	0.0263008	-9.78805e-05	1.0263	-9.78805e-05
1708.62	1.25524	0.000585267	8.15594e-05	1.5146	1.54029	8095.21	1.47448	-0.00018673	-0.00027533	1708.62	0.037639	0.0248508	0.0251848	0.000333994	0.0132617	1708.62	0.037483	0.0247478	0.0250791	0.000331278	0.0132093	-0.000156	-0.000102998	-0.000105713	-2.71564e-06	0.0256888	1708.62	0.037639	0.0248508	0.0251848	0.000333994	0.0132617	1500.35	0.037484	0.0247485	0.0250798	0.000331295	0.0132097	0.000108473	-0.000102337	-0.000105036	-2.69827e-06	0.0256891	-9.97742e-05	1.02569	-9.97742e-05
1709.59	1.25566	0.000584937	8.15463e-05	1.51608	1.54124	8088.59	1.47328	-0.000195786	-0.000288447	1709.59	0.036961	0.0243793	0.0246999	0.000320578	0.0129789	1709.59	0.036809	0.024279	0.024597	0.000317991	0.012928	-0.000152	-0.000100258	-0.000102845	-2.58691e-06	0.0251534	1709.59	0.036961	0.0243793	0.0246999	0.000320578	0.0129789	1500.35	0.03682	0.0242863	0.0246045	0.000318178	0.0129317	0.000117727	-9.30029e-05	-9.54029e-05	-2.40004e-06	0.0251569	-9.07206e-05	1.02516	-9.07206e-05
1710.55	1.25608	0.000584607	8.15332e-05	1.51757	1.54224	8081.98	1.47207	-0.000198476	-0.000292171	1710.55	0.03635	0.0239528	0.0242614	0.000308609	0.0127202	1710.55	0.036219	0.0238665	0.0241729	0.000306426	0.0126764	-0.000131	-8.63224e-05	-8.85056e-05	-2.18328e-06	0.0246682	1710.55	0.03635	0.0239528	0.0242614	0.000308609	0.0127202	1500.35	0.036226	0.0238711	0.0241776	0.000306543	0.0126788	0.00013045	-8.17097e-05	-8.37765e-05	-2.0668e-06	0.0246704	-7.97424e-05	1.02467	-7.97424e-05
1711.51	1.2565	0.000584278	8.15202e-05	1.51905	1.54325	8075.36	1.47087	-0.000191566	-0.000281768	1711.51	0.035765	0.0235443	0.0238416	0.000297343	0.0124716	1711.51	0.035662	0.0234765	0.0237721	0.000295661	0.0124373	-0.000103	-6.78054e-05	-6.94872e-05	-1.68188e-06	0.0242041	1711.51	0.035765	0.0235443	0.0238416	0.000297343	0.0124716	1500.35	0.03565	0.0234686	0.023764	0.000295465	0.0124333	0.000135355	-7.5705e-05	-7.75825e-05	-1.87752e-06	0.0242003	-7.39162e-05	1.0242	-7.39162e-05
1712.48	1.25692	0.000583949	8.15072e-05	1.52054	1.54428	8068.74	1.46966	-0.000172555	-0.000253597	1712.48	0.035195	0.0231464	0.0234329	0.000286572	0.0122295	1712.48	0.035121	0.0230977	0.0233831	0.000285388	0.0122049	-7.4e-05	-4.86669e-05	-4.98509e-05	-1.18407e-06	0.0237521	1712.48	0.035195	0.0231464	0.0234329	0.000286572	0.0122295	1500.35	0.035074	0.0230668	0.0233514	0.000284638	0.0121893	0.000125365	-7.95769e-05	-8.15118e-05	-1.93488e-06	0.0237374	-7.77317e-05	1.02374	-7.77317e-05
1713.44	1.25733	0.00058362	8.14943e-05	1.52203	1.54531	8062.11	1.46845	-0.000141978	-0.000208488	1713.44	0.034638	0.0227577	0.023034	0.000276249	0.0119931	1713.44	0.034589	0.0227255	0.023001	0.000275481	0.0119769	-4.9e-05	-3.21938e-05	-3.29621e-05	-7.68331e-07	0.0233095	1713.44	0.034638	0.0227577	0.023034	0.000276249	0.0119931	1500.35	0.034493	0.0226625	0.0229364	0.000273978	0.0119451	9.7466e-05	-9.52674e-05	-9.7538e-05	-2.27064e-06	0.0232795	-9.31e-05	1.02328	-9.31e-05
1714.41	1.25775	0.000583292	8.14815e-05	1.52352	1.54633	8055.49	1.46725	-0.000106037	-0.000155582	1714.41	0.034056	0.0223534	0.0226192	0.000265773	0.0117499	1714.41	0.034024	0.0223324	0.0225977	0.000265282	0.0117393	-3.2e-05	-2.10039e-05	-2.14951e-05	-4.91189e-07	0.0228512	1714.41	0.034056	0.0223534	0.0226192	0.000265773	0.0117499	1500.35	0.033874	0.022234	0.022497	0.000262986	0.0116898	5.6392e-05	-0.00011946	-0.000122248	-2.78779e-06	0.0228044	-0.000116796	1.0228	-0.000116796
1715.37	1.25817	0.000582964	8.14687e-05	1.52502	1.54727	8048.86	1.46604	-7.83838e-05	-0.000114914	1715.37	0.033353	0.0218706	0.0221243	0.000253729	0.0114683	1715.37	0.033325	0.0218522	0.0221055	0.00025331	0.0114591	-2.8e-05	-1.83604e-05	-1.87795e-05	-4.19085e-07	0.022316	1715.37	0.033353	0.0218706	0.0221243	0.000253729	0.0114683	1500.35	0.033134	0.021727	0.0219774	0.00025046	0.0113962	1.4471e-05	-0.000143605	-0.000146874	-3.26891e-06	0.0222566	-0.000140478	1.02226	-0.000140478
1716.34	1.25859	0.000582637	8.1456e-05	1.52651	1.5481	8042.23	1.46483	-7.47032e-05	-0.000109428	1716.34	0.03244	0.021251	0.02149	0.000238958	0.0111195	1716.34	0.032396	0.0212222	0.0214605	0.00023832	0.011105	-4.4e-05	-2.88239e-05	-2.94616e-05	-6.37753e-07	0.0216469	1716.34	0.03244	0.021251	0.02149	0.000238958	0.0111195	1500.35	0.032209	0.0210997	0.0213353	0.000235619	0.0110436	-3.92e-06	-0.000151325	-0.000154664	-3.33901e-06	0.0215887	-0.000148127	1.02159	-0.000148127
1717.3	1.25901	0.00058231	8.14434e-05	1.52801	1.54887	8035.59	1.46362	-9.53674e-05	-0.000139582	1717.3	0.031399	0.0205489	0.0207718	0.000222896	0.0107307	1717.3	0.031323	0.0204992	0.020721	0.000221835	0.0107058	-7.6e-05	-4.97379e-05	-5.07994e-05	-1.06152e-06	0.0208963	1717.3	0.031399	0.0205489	0.0207718	0.000222896	0.0107307	1500.35	0.031199	0.0204181	0.0206382	0.000220108	0.0106651	1.9793e-05	-0.000130889	-0.000133677	-2.7882e-06	0.0208577	-0.000128215	1.02086	-0.000128215
1718.26	1.25943	0.000581983	8.14308e-05	1.52951	1.54972	8028.95	1.46241	-0.000120308	-0.00017594	1718.26	0.03047	0.0199214	0.0201304	0.000208968	0.0103807	1718.26	0.030362	0.0198508	0.0200583	0.000207511	0.0103454	-0.000108	-7.06109e-05	-7.2068e-05	-1.45709e-06	0.0202183	1718.26	0.03047	0.0199214	0.0201304	0.000208968	0.0103807	1500.35	0.030328	0.0198286	0.0200356	0.000207053	0.0103342	7.129e-05	-9.28402e-05	-9.4755e-05	-1.91478e-06	0.0202077	-9.10013e-05	1.02021	-9.10013e-05
1719.23	1.25984	0.000581656	8.14183e-05	1.53101	1.55072	8022.31	1.4612	-0.0001327	-0.000193902	1719.23	0.02979	0.0194577	0.0196565	0.000198807	0.010114	1719.23	0.029657	0.0193709	0.0195679	0.000197061	0.0100706	-0.000133	-8.68707e-05	-8.86165e-05	-1.74577e-06	0.0197002	1719.23	0.02979	0.0194577	0.0196565	0.000198807	0.010114	1500.35	0.0297	0.019399	0.0195966	0.000197625	0.0100847	0.00011853	-5.87847e-05	-5.99669e-05	-1.18216e-06	0.0197136	-5.76483e-05	1.01971	-5.76483e-05
1720.19	1.26026	0.00058133	8.14059e-05	1.53251	1.55185	8015.67	1.45999	-0.000131588	-0.000192118	1720.19	0.029307	0.0191235	0.019315	0.000191471	0.00991309	1720.19	0.029158	0.0190263	0.0192158	0.000189557	0.00986461	-0.000149	-9.72259e-05	-9.91403e-05	-1.91437e-06	0.0193097	1720.19	0.029307	0.0191235	0.019315	0.000191471	0.00991309	1500.35	0.029241	0.0190804	0.019271	0.000190622	0.00989161	0.000139149	-4.30665e-05	-4.39156e-05	-8.49127e-07	0.0193354	-4.22496e-05	1.01934	-4.22496e-05
1721.16	1.26068	0.000581005	8.13935e-05	1.53402	1.55302	8009.03	1.45878	-0.000123536	-0.000180212	1721.16	0.028903	0.0188414	0.0190267	0.000185301	0.009739	1721.16	0.028746	0.018739	0.0189224	0.000183322	0.0096881	-0.000157	-0.000102346	-0.000104325	-1.97933e-06	0.0189727	1721.16	0.028903	0.0188414	0.0190267	0.000185301	0.009739	1500.35	0.028835	0.0187971	0.0189815	0.000184442	0.00971696	0.000134321	-4.43281e-05	-4.51866e-05	-8.58554e-07	0.0190002	-4.35015e-05	1.019	-4.35015e-05
1722.12	1.2611	0.000580679	8.13812e-05	1.53552	1.55418	8002.38	1.45757	-0.000114946	-0.000167542	1722.12	0.028493	0.0185559	0.0187351	0.000179183	0.00956406	1722.12	0.028334	0.0184523	0.0186296	0.000177217	0.00951268	-0.000159	-0.000103548	-0.000105514	-1.96634e-06	0.0186358	1722.12	0.028493	0.0185559	0.0187351	0.000179183	0.00956406	1500.35	0.028405	0.0184986	0.0186767	0.000178094	0.00953562	0.000111451	-5.73094e-05	-5.8399e-05	-1.08959e-06	0.0186576	-5.62598e-05	1.01866	-5.62598e-05
1723.09	1.26152	0.000580354	8.1369e-05	1.53703	1.55532	7995.73	1.45636	-0.000109561	-0.000159561	1723.09	0.028042	0.0182443	0.018417	0.000172696	0.009377	1723.09	0.02789	0.0181454	0.0183162	0.000170855	0.00932805	-0.000152	-9.88919e-05	-0.000100733	-1.84124e-06	0.0182784	1723.09	0.028042	0.0182443	0.018417	0.000172696	0.009377	1500.35	0.027931	0.018172	0.0183434	0.00017135	0.00934126	8.5294e-05	-7.22171e-05	-7.35627e-05	-1.34554e-06	0.018291	-7.09199e-05	1.01829	-7.09199e-05
1724.05	1.26194	0.00058003	8.13568e-05	1.53854	1.55645	7989.08	1.45515	-0.000107825	-0.000156902	1724.05	0.02756	0.0179131	0.0180791	0.000165987	0.00918118	1724.05	0.02742	0.0178221	0.0179864	0.000164328	0.00913624	-0.00014	-9.09953e-05	-9.26543e-05	-1.65904e-06	0.0179057	1724.05	0.02756	0.0179131	0.0180791	0.000165987	0.00918118	1500.35	0.027436	0.0178325	0.017997	0.000164517	0.00914137	6.892e-05	-8.05958e-05	-8.20657e-05	-1.46984e-06	0.0179106	-7.91777e-05	1.01791	-7.91777e-05
1725.01	1.26235	0.000579706	8.13447e-05	1.54005	1.55759	7982.43	1.45394	-0.000107048	-0.000155641	1725.01	0.027072	0.0175786	0.017738	0.00015937	0.00898467	1725.01	0.026947	0.0174974	0.0176554	0.000157922	0.00894468	-0.000125	-8.1166e-05	-8.26145e-05	-1.44843e-06	0.0175324	1725.01	0.027072	0.0175786	0.017738	0.00015937	0.00898467	1500.35	0.026953	0.0175013	0.0176593	0.000157991	0.0089466	7.0504e-05	-7.72701e-05	-7.86491e-05	-1.37905e-06	0.0175342	-7.59385e-05	1.01753	-7.59385e-05
1725.98	1.26277	0.000579382	8.13327e-05	1.54157	1.55874	7975.77	1.45273	-0.000103038	-0.000149686	1725.98	0.026597	0.0172532	0.0174063	0.000153063	0.00879357	1725.98	0.026486	0.0171812	0.017333	0.000151806	0.00875817	-0.000111	-7.20047e-05	-7.32625e-05	-1.25784e-06	0.0171689	1725.98	0.026597	0.0172532	0.0174063	0.000153063	0.00879357	1500.35	0.026501	0.017191	0.0173429	0.000151975	0.00876296	9.0179e-05	-6.22743e-05	-6.33625e-05	-1.08815e-06	0.0171735	-6.12229e-05	1.01717	-6.12229e-05
1726.94	1.26319	0.000579058	8.13207e-05	1.54308	1.55991	7969.11	1.45151	-9.28156e-05	-0.000134723	1726.94	0.026144	0.0169427	0.0170899	0.000147156	0.00861069	1726.94	0.026043	0.0168773	0.0170233	0.000146036	0.00857858	-0.000101	-6.54534e-05	-6.65732e-05	-1.11974e-06	0.0168197	1726.94	0.026144	0.0169427	0.0170899	0.000147156	0.00861069	1500.35	0.026077	0.0168993	0.0170457	0.000146412	0.00858939	0.000116008	-4.34196e-05	-4.41629e-05	-7.43262e-07	0.01683	-4.27009e-05	1.01683	-4.27009e-05
1727.91	1.26361	0.000578735	8.13088e-05	1.5446	1.5611	7962.45	1.4503	-7.6659e-05	-0.000111179	1727.91	0.025717	0.0166496	0.0167913	0.000141672	0.00843721	1727.91	0.025619	0.0165862	0.0167268	0.000140608	0.00840616	-9.8e-05	-6.34469e-05	-6.45104e-05	-1.06353e-06	0.0164862	1727.91	0.025717	0.0166496	0.0167913	0.000141672	0.00843721	1500.35	0.025669	0.0166186	0.0167597	0.00014115	0.008422	0.000132019	-3.1076e-05	-3.15974e-05	-5.214e-07	0.0165014	-3.05716e-05	1.0165	-3.05716e-05
1728.87	1.26403	0.000578412	8.12969e-05	1.54612	1.56231	7955.79	1.44909	-5.81741e-05	-8.42993e-05	1728.87	0.025323	0.0163784	0.0165151	0.000136667	0.00827527	1728.87	0.025222	0.0163131	0.0164487	0.000135593	0.00824339	-0.000101	-6.53249e-05	-6.63988e-05	-1.07386e-06	0.0161729	1728.87	0.025323	0.0163784	0.0165151	0.000136667	0.00827527	1500.35	0.025271	0.0163448	0.0164809	0.000136114	0.00825885	0.000125261	-3.36326e-05	-3.4186e-05	-5.53392e-07	0.0161877	-3.30969e-05	1.01619	-3.30969e-05
1729.83	1.26445	0.00057809	8.12852e-05	1.54764	1.56353	7949.12	1.44787	-4.27216e-05	-6.18555e-05	1729.83	0.024969	0.0161336	0.0162658	0.000132191	0.00812695	1729.83	0.024856	0.0160606	0.0161916	0.000131013	0.00809141	-0.000113	-7.30145e-05	-7.41929e-05	-1.17839e-06	0.0158828	1729.83	0.024969	0.0161336	0.0162658	0.000132191	0.00812695	1500.35	0.024879	0.0160755	0.0162067	0.000131252	0.00809865	8.4783e-05	-5.81531e-05	-5.90921e-05	-9.38956e-07	0.0158897	-5.72435e-05	1.01589	-5.72435e-05
1730.8	1.26487	0.000577768	8.12735e-05	1.54916	1.56476	7942.45	1.44666	-3.49749e-05	-5.05967e-05	1730.8	0.024638	0.0159041	0.0160321	0.000128045	0.00798679	1730.8	0.024505	0.0158182	0.0159449	0.000126684	0.00794511	-0.000133	-8.58529e-05	-8.7214e-05	-1.36105e-06	0.0156059	1730.8	0.024638	0.0159041	0.0160321	0.000128045	0.00798679	1500.35	0.024477	0.0158002	0.0159266	0.000126399	0.00793634	1.1466e-05	-0.000103927	-0.000105574	-1.64669e-06	0.0155975	-0.000102331	1.0156	-0.000102331
1731.76	1.26528	0.000577446	8.12618e-05	1.55069	1.56597	7935.78	1.44544	-3.57553e-05	-5.16823e-05	1731.76	0.024277	0.0156557	0.0157793	0.000123681	0.00783816	1731.76	0.024121	0.0155551	0.0156772	0.000122117	0.00778946	-0.000156	-0.000100601	-0.000102165	-1.56433e-06	0.0153118	1731.76	0.024277	0.0156557	0.0157793	0.000123681	0.00783816	1500.35	0.024029	0.0154957	0.0156169	0.000121199	0.00776073	-7.8061e-05	-0.000159929	-0.000162412	-2.48235e-06	0.0152843	-0.000157522	1.01528	-0.000157522
1732.73	1.2657	0.000577125	8.12502e-05	1.55221	1.56714	7929.11	1.44423	-3.87374e-05	-5.59456e-05	1732.73	0.023824	0.0153484	0.0154669	0.000118506	0.00766189	1732.73	0.023655	0.0152395	0.0153564	0.000116852	0.00760931	-0.000169	-0.000108877	-0.000110531	-1.6544e-06	0.0149677	1732.73	0.023824	0.0153484	0.0154669	0.000118506	0.00766189	1500.35	0.023513	0.0151481	0.0152635	0.00011547	0.0075651	-0.000144232	-0.000200359	-0.000203395	-3.03572e-06	0.0149253	-0.000197413	1.01493	-0.000197413
1733.69	1.26612	0.000576804	8.12387e-05	1.55374	1.56828	7922.43	1.44301	-3.22536e-05	-4.65423e-05	1733.69	0.023285	0.0149864	0.0150991	0.000112641	0.00746012	1733.69	0.023127	0.0148847	0.0149959	0.000111136	0.00741111	-0.000158	-0.00010169	-0.000103195	-1.50474e-06	0.0145815	1733.69	0.023285	0.0149864	0.0150991	0.000112641	0.00746012	1500.35	0.022979	0.0147895	0.0148992	0.000109735	0.00736519	-0.000143005	-0.000196944	-0.000199849	-2.9053e-06	0.0145374	-0.000194122	1.01454	-0.000194122
1734.66	1.26654	0.000576483	8.12273e-05	1.55527	1.56945	7915.76	1.4418	-1.05426e-05	-1.52003e-05	1734.66	0.022759	0.0146335	0.0147405	0.000107071	0.00726371	1734.66	0.022636	0.0145544	0.0146603	0.000105931	0.00722568	-0.000123	-7.9086e-05	-8.02262e-05	-1.14022e-06	0.0142126	1734.66	0.022759	0.0146335	0.0147405	0.000107071	0.00726371	1500.35	0.022529	0.0144856	0.0145905	0.000104944	0.00719259	-7.0687e-05	-0.000147884	-0.000150012	-2.12728e-06	0.0141808	-0.000145817	1.01418	-0.000145817
1735.62	1.26696	0.000576163	8.12159e-05	1.5568	1.5707	7909.08	1.44058	2.00439e-05	2.88748e-05	1735.62	0.022336	0.0143474	0.01445	0.0001026	0.00710034	1735.62	0.022256	0.014296	0.0143979	0.000101875	0.0070757	-8e-05	-5.13874e-05	-5.21122e-05	-7.24842e-07	0.0139092	1735.62	0.022336	0.0143474	0.01445	0.0001026	0.00710034	1500.35	0.02221	0.0142664	0.0143679	0.000101459	0.00706152	3.0352e-05	-8.09352e-05	-8.20757e-05	-1.14049e-06	0.0138956	-7.98259e-05	1.0139	-7.98259e-05
1736.58	1.26738	0.000575843	8.12046e-05	1.55834	1.572	7902.39	1.43936	4.97643e-05	7.16288e-05	1736.58	0.022017	0.0141285	0.0142277	9.91669e-05	0.00696999	1736.58	0.021972	0.0140997	0.0141984	9.87668e-05	0.00695618	-4.5e-05	-2.8877e-05	-2.92771e-05	-4.00127e-07	0.0136669	1736.58	0.022017	0.0141285	0.0142277	9.91669e-05	0.00696999	1500.35	0.021981	0.0141054	0.0142043	9.88468e-05	0.00695894	0.000118119	-2.31016e-05	-2.34217e-05	-3.20165e-07	0.0136696	-2.279e-05	1.01367	-2.279e-05
1737.55	1.26779	0.000575523	8.11933e-05	1.55987	1.57333	7895.71	1.43814	7.34832e-05	0.000105679	1737.55	0.021746	0.0139409	0.0140371	9.62269e-05	0.00685517	1737.55	0.021727	0.0139287	0.0140248	9.60608e-05	0.00684936	-1.9e-05	-1.21805e-05	-1.23466e-05	-1.66082e-07	0.0134517	1737.55	0.021746	0.0139409	0.0140371	9.62269e-05	0.00685517	1500.35	0.021766	0.0139537	0.0140501	9.64019e-05	0.00686128	0.000172222	1.28216e-05	1.29965e-05	1.74974e-07	0.0134631	1.26512e-05	1.01346	1.26512e-05
1738.51	1.26821	0.000575204	8.11821e-05	1.56141	1.57465	7889.02	1.43693	9.06829e-05	0.000130305	1738.51	0.021465	0.0137472	0.0138405	9.32579e-05	0.00673806	1738.51	0.021466	0.0137478	0.0138411	9.32665e-05	0.00673836	1e-06	6.40448e-07	6.49034e-07	8.58683e-09	0.0132302	1738.51	0.021465	0.0137472	0.0138405	9.32579e-05	0.00673806	1500.35	0.021507	0.0137741	0.0138677	9.36188e-05	0.00675084	0.000192255	2.68988e-05	2.72598e-05	3.60979e-07	0.0132422	2.65473e-05	1.01324	2.65473e-05
1739.48	1.26863	0.000574885	8.1171e-05	1.56295	1.57594	7882.33	1.43571	0.000103116	0.000148044	1739.48	0.021147	0.0135302	0.0136202	9.00365e-05	0.00661049	1739.48	0.021169	0.0135443	0.0136345	9.02218e-05	0.00661716	2.2e-05	1.4076e-05	1.42612e-05	1.85235e-07	0.0129887	1739.48	0.021147	0.0135302	0.0136202	9.00365e-05	0.00661049	1500.35	0.021182	0.0135526	0.0136429	9.03313e-05	0.00662111	0.000183029	2.23936e-05	2.26884e-05	2.94779e-07	0.0129925	2.21064e-05	1.01299	2.21064e-05
1740.44	1.26905	0.000574567	8.116e-05	1.56449	1.57721	7875.64	1.43449	0.000113059	0.000162182	1740.44	0.020799	0.0132944	0.0133811	8.66388e-05	0.00647473	1740.44	0.020847	0.0133251	0.0134122	8.70345e-05	0.00648923	4.8e-05	3.0681e-05	3.10767e-05	3.95694e-07	0.0127328	1740.44	0.020799	0.0132944	0.0133811	8.66388e-05	0.00647473	1500.35	0.02081	0.0133015	0.0133882	8.67294e-05	0.00647805	0.000156593	7.03105e-06	7.12165e-06	9.06021e-08	0.0127221	6.94273e-06	1.01272	6.94273e-06
1741.41	1.26947	0.000574249	8.1149e-05	1.56603	1.57849	7868.95	1.43327	0.000122018	0.000174885	1741.41	0.020457	0.013063	0.0131463	8.33699e-05	0.00634169	1741.41	0.020532	0.0131109	0.0131948	8.39753e-05	0.00636426	7.5e-05	4.78918e-05	4.84971e-05	6.05358e-07	0.0124823	1741.41	0.020457	0.013063	0.0131463	8.33699e-05	0.00634169	1500.35	0.02044	0.0130521	0.0131353	8.3233e-05	0.00633657	0.000126199	-1.08555e-05	-1.09924e-05	-1.36917e-07	0.0124557	-1.07219e-05	1.01246	-1.07219e-05
1742.37	1.26989	0.000573931	8.11381e-05	1.56758	1.57979	7862.25	1.43205	0.000130184	0.00018643	1742.37	0.020155	0.0128574	0.0129379	8.0494e-05	0.00622155	1742.37	0.020251	0.0129187	0.0129999	8.12538e-05	0.00625033	9.6e-05	6.1241e-05	6.20009e-05	7.59814e-07	0.0122549	1742.37	0.020155	0.0128574	0.0129379	8.0494e-05	0.00622155	1500.35	0.020113	0.0128306	0.0129108	8.01627e-05	0.00620896	9.9085e-05	-2.6793e-05	-2.71243e-05	-3.31323e-07	0.012215	-2.64696e-05	1.01221	-2.64696e-05
1743.33	1.2703	0.000573614	8.11272e-05	1.56912	1.58113	7855.55	1.43083	0.000137025	0.000196059	1743.33	0.019904	0.0126848	0.0127629	7.80764e-05	0.00611746	1743.33	0.020008	0.0127511	0.01283	7.88851e-05	0.00614851	0.000104	6.62791e-05	6.70878e-05	8.08713e-07	0.0120545	1743.33	0.019904	0.0126848	0.0127629	7.80764e-05	0.00611746	1500.35	0.019842	0.0126453	0.0127229	7.75962e-05	0.00609895	7.7328e-05	-3.95125e-05	-3.99927e-05	-4.80182e-07	0.0120067	-3.90437e-05	1.01201	-3.90437e-05
1744.3	1.27072	0.000573296	8.11164e-05	1.57067	1.58249	7848.85	1.42961	0.000142444	0.000203639	1744.3	0.019694	0.0125386	0.0126146	7.60189e-05	0.00602626	1744.3	0.019792	0.012601	0.0126778	7.67687e-05	0.00605539	9.8e-05	6.23937e-05	6.31435e-05	7.4983e-07	0.011875	1744.3	0.019694	0.0125386	0.0126146	7.60189e-05	0.00602626	1500.35	0.01961	0.0124851	0.0125605	7.5379e-05	0.00600128	5.3858e-05	-5.34803e-05	-5.41202e-05	-6.39851e-07	0.0118228	-5.28554e-05	1.01182	-5.28554e-05
1745.26	1.27114	0.00057298	8.11057e-05	1.57222	1.58387	7842.15	1.42839	0.000147222	0.00021029	1745.26	0.019507	0.0124073	0.0124815	7.41704e-05	0.00594245	1745.26	0.01959	0.0124601	0.0125349	7.47957e-05	0.00596701	8.3e-05	5.27915e-05	5.34169e-05	6.2536e-07	0.0117072	1745.26	0.019507	0.0124073	0.0124815	7.41704e-05	0.00594245	1500.35	0.019396	0.0123367	0.01241	7.33381e-05	0.00590958	2.5549e-05	-7.06007e-05	-7.14331e-05	-8.32317e-07	0.0116517	-6.97876e-05	1.01165	-6.97876e-05
1746.23	1.27156	0.000572663	8.1095e-05	1.57377	1.58526	7835.44	1.42717	0.000152497	0.000217639	1746.23	0.019328	0.0122813	0.0123537	7.24117e-05	0.00586153	1746.23	0.019391	0.0123213	0.0123942	7.28792e-05	0.00588009	6.3e-05	4.00312e-05	4.04987e-05	4.67496e-07	0.0115435	1746.23	0.019328	0.0122813	0.0123537	7.24117e-05	0.00586153	1500.35	0.019183	0.0121892	0.0122605	7.13413e-05	0.00581878	-9.704e-06	-9.21352e-05	-9.32056e-05	-1.0704e-06	0.0114843	-9.10891e-05	1.01148	-9.10891e-05
1747.19	1.27198	0.000572347	8.10844e-05	1.57533	1.58664	7828.73	1.42595	0.000158528	0.000226052	1747.19	0.019136	0.0121473	0.0122179	7.05865e-05	0.0057773	1747.19	0.019177	0.0121733	0.0122442	7.08859e-05	0.00578933	4.1e-05	2.60263e-05	2.63257e-05	2.994e-07	0.0113729	1747.19	0.019136	0.0121473	0.0122179	7.05865e-05	0.0057773	1500.35	0.018955	0.0120324	0.0121017	6.92722e-05	0.00572417	-4.7048e-05	-0.000114897	-0.000116211	-1.31434e-06	0.01131	-0.000113612	1.01131	-0.000113612
1748.16	1.2724	0.000572032	8.10739e-05	1.57688	1.588	7822.02	1.42472	0.000163196	0.000232509	1748.16	0.018902	0.0119869	0.0120554	6.8491e-05	0.00568135	1748.16	0.018923	0.0120002	0.0120689	6.86416e-05	0.00568748	2.1e-05	1.33174e-05	1.3468e-05	1.50576e-07	0.0111803	1748.16	0.018902	0.0119869	0.0120554	6.8491e-05	0.00568135	1500.35	0.018699	0.0118582	0.0119252	6.70438e-05	0.00562201	-7.0686e-05	-0.000128735	-0.000130182	-1.44724e-06	0.011117	-0.000127319	1.01112	-0.000127319
1749.12	1.27281	0.000571716	8.10635e-05	1.57844	1.58934	7815.31	1.4235	0.000161864	0.000230413	1749.12	0.018611	0.0117907	0.0118568	6.60358e-05	0.00556945	1749.12	0.018611	0.0117907	0.0118568	6.60358e-05	0.00556945	2.1e-05	0	0	0	#DIV/0!	1749.12	0.018611	0.0117907	0.0118568	6.60358e-05	0.00556945	1500.35	0.018416	0.0116672	0.0117319	6.46741e-05	0.00551268	-6.4723e-05	-0.00012354	-0.000124901	-1.36163e-06	0.0109017	-0.000122207	1.0109	-0.000122207
1750.08	1.27323	0.000571401	8.10531e-05	1.58	1.59068	7808.6	1.42228	0.000150366	0.000213862	1750.08	0.018283	0.0115715	0.0116349	6.33824e-05	0.00544762	1750.08	0.018263	0.0115589	0.0116221	6.32454e-05	0.00544182	-2e-05	-1.26582e-05	-1.27953e-05	-1.37087e-07	0.0107139	1750.08	0.018283	0.0115715	0.0116349	6.33824e-05	0.00544762	1500.35	0.018127	0.0114728	0.0115351	6.2317e-05	0.00540239	-2.8019e-05	-9.87341e-05	-9.97995e-05	-1.06543e-06	0.0106757	-9.76912e-05	1.01068	-9.76912e-05
1751.05	1.27365	0.000571087	8.10427e-05	1.58156	1.59203	7801.88	1.42105	0.000128729	0.000182931	1751.05	0.017973	0.0113641	0.011425	6.09163e-05	0.00533185	1751.05	0.017929	0.0113363	0.0113969	6.06216e-05	0.00531914	-4.4e-05	-2.78206e-05	-2.81153e-05	-2.94698e-07	0.0104818	1751.05	0.017973	0.0113641	0.011425	6.09163e-05	0.00533185	1500.35	0.017867	0.0112971	0.0113573	6.02075e-05	0.00530124	1.9811e-05	-6.70223e-05	-6.77311e-05	-7.08767e-07	0.0104644	-6.63282e-05	1.01046	-6.63282e-05
1752.01	1.27407	0.000570772	8.10325e-05	1.58313	1.59341	7795.16	1.41983	0.000100657	0.000142916	1752.01	0.017721	0.0111937	0.0112526	5.88912e-05	0.00523358	1752.01	0.017651	0.0111495	0.0112079	5.84318e-05	0.00521345	-7e-05	-4.42163e-05	-4.46757e-05	-4.59399e-07	0.010283	1752.01	0.017721	0.0111937	0.0112526	5.88912e-05	0.00523358	1500.35	0.017652	0.0111501	0.0112085	5.84384e-05	0.00521374	5.5047e-05	-4.35846e-05	-4.40375e-05	-4.52849e-07	0.0102833	-4.3141e-05	1.01028	-4.3141e-05
1752.98	1.27449	0.000570458	8.10223e-05	1.58469	1.59482	7788.44	1.41861	7.02459e-05	9.96513e-05	1752.98	0.017529	0.0110615	0.0111188	5.72969e-05	0.00515318	1752.98	0.017432	0.0110002	0.0110569	5.66712e-05	0.00512541	-9.7e-05	-6.12106e-05	-6.18363e-05	-6.25694e-07	0.0101185	1752.98	0.017529	0.0110615	0.0111188	5.72969e-05	0.00515318	1500.35	0.01747	0.0110242	0.0110811	5.6916e-05	0.00513629	6.3703e-05	-3.72312e-05	-3.76122e-05	-3.80977e-07	0.0101291	-3.68579e-05	1.01013	-3.68579e-05
1753.94	1.27491	0.000570145	8.10122e-05	1.58626	1.59625	7781.72	1.41738	4.04883e-05	5.73874e-05	1753.94	0.017375	0.0109534	0.0110094	5.59734e-05	0.00508414	1753.94	0.017249	0.010874	0.0109292	5.51731e-05	0.00504823	-0.000126	-7.94321e-05	-8.02325e-05	-8.0037e-07	0.00997563	1753.94	0.017375	0.0109534	0.0110094	5.59734e-05	0.00508414	1500.35	0.017299	0.0109055	0.010961	5.549e-05	0.00506248	4.5625e-05	-4.79115e-05	-4.83949e-05	-4.83437e-07	0.00998943	-4.74376e-05	1.00999	-4.74376e-05
1754.9	1.27532	0.000569831	8.10021e-05	1.58783	1.59768	7774.99	1.41616	1.38246e-05	1.95778e-05	1754.9	0.017229	0.0108507	0.0109054	5.47212e-05	0.00501782	1754.9	0.017079	0.0107562	0.01081	5.37825e-05	0.00497526	-0.00015	-9.44686e-05	-9.54074e-05	-9.38751e-07	0.00983939	1754.9	0.017229	0.0108507	0.0109054	5.47212e-05	0.00501782	1500.35	0.017122	0.0107833	0.0108373	5.40508e-05	0.00498746	1.3603e-05	-6.73876e-05	-6.80581e-05	-6.70454e-07	0.00985121	-6.67302e-05	1.00985	-6.67302e-05
1755.87	1.27574	0.000569519	8.09921e-05	1.5894	1.59911	7768.27	1.41493	-7.21961e-06	-1.02153e-05	1755.87	0.017072	0.0107412	0.0107946	5.34203e-05	0.0049488	1755.87	0.016907	0.0106373	0.0106898	5.24034e-05	0.00490221	-0.000165	-0.000103813	-0.00010483	-1.0169e-06	0.00970047	1755.87	0.017072	0.0107412	0.0107946	5.34203e-05	0.0049488	1500.35	0.016934	0.0106543	0.0107069	5.25691e-05	0.00490983	-1.8496e-05	-8.68252e-05	-8.76764e-05	-8.5115e-07	0.00970786	-8.59904e-05	1.00971	-8.59904e-05
1756.83	1.27616	0.000569206	8.09822e-05	1.59097	1.60053	7761.54	1.41371	-2.04444e-05	-2.89024e-05	1756.83	0.016898	0.0106212	0.0106732	5.20368e-05	0.00487546	1756.83	0.016731	0.0105162	0.0105672	5.1024e-05	0.00482851	-0.000167	-0.000104967	-0.00010598	-1.01282e-06	0.00955671	1756.83	0.016898	0.0106212	0.0106732	5.20368e-05	0.00487546	1500.35	0.016745	0.010525	0.0105761	5.11085e-05	0.00483245	-3.4714e-05	-9.61676e-05	-9.70959e-05	-9.28288e-07	0.00956053	-9.52569e-05	1.00956	-9.52569e-05
1757.8	1.27658	0.000568894	8.09723e-05	1.59255	1.60196	7754.8	1.41248	-2.53059e-05	-3.57441e-05	1757.8	0.016714	0.0104951	0.0105457	5.06175e-05	0.00479981	1757.8	0.016559	0.0103978	0.0104475	4.96928e-05	0.00475643	-0.000155	-9.73283e-05	-9.82531e-05	-9.24786e-07	0.00941228	1757.8	0.016714	0.0104951	0.0105457	5.06175e-05	0.00479981	1500.35	0.016566	0.0104022	0.0104519	4.97343e-05	0.00475839	-3.1002e-05	-9.29328e-05	-9.3816e-05	-8.83201e-07	0.00941418	-9.20661e-05	1.00941	-9.20661e-05
1758.76	1.277	0.000568582	8.09625e-05	1.59412	1.6034	7748.07	1.41125	-2.384e-05	-3.36443e-05	1758.76	0.016526	0.0103668	0.010416	4.92006e-05	0.00472356	1758.76	0.01639	0.0102815	0.0103299	4.84025e-05	0.00468567	-0.000136	-8.53133e-05	-8.61114e-05	-7.98126e-07	0.00926853	1758.76	0.016526	0.0103668	0.010416	4.92006e-05	0.00472356	1500.35	0.016398	0.0102865	0.010335	4.84493e-05	0.0046879	-1.2318e-05	-8.02948e-05	-8.10462e-05	-7.51355e-07	0.0092707	-7.95573e-05	1.00927	-7.95573e-05
1759.73	1.27742	0.00056827	8.09528e-05	1.5957	1.60483	7741.33	1.41003	-2.00961e-05	-2.8336e-05	1759.73	0.016333	0.0102356	0.0102834	4.77812e-05	0.00464644	1759.73	0.016213	0.0101604	0.0102075	4.70888e-05	0.00461316	-0.00012	-7.52019e-05	-7.58943e-05	-6.92326e-07	0.00912224	1759.73	0.016333	0.0102356	0.0102834	4.77812e-05	0.00464644	1500.35	0.016232	0.0101723	0.0102195	4.71981e-05	0.00461843	1.3331e-05	-6.3295e-05	-6.3878e-05	-5.83037e-07	0.00912735	-6.27225e-05	1.00913	-6.27225e-05
1760.69	1.27784	0.000567959	8.09431e-05	1.59728	1.60626	7734.6	1.4088	-1.82483e-05	-2.57082e-05	1760.69	0.016136	0.0101021	0.0101485	4.63661e-05	0.00456876	1760.69	0.016019	0.0100289	0.0100746	4.5703e-05	0.00453646	-0.000117	-7.32493e-05	-7.39124e-05	-6.63092e-07	0.00897132	1760.69	0.016136	0.0101021	0.0101485	4.63661e-05	0.00456876	1500.35	0.016053	0.0100502	0.0100961	4.58952e-05	0.00454585	2.9952e-05	-5.19632e-05	-5.24341e-05	-4.7088e-07	0.00898043	-5.15007e-05	1.00898	-5.15007e-05
1761.65	1.27825	0.000567648	8.09335e-05	1.59887	1.6077	7727.86	1.40757	-2.05021e-05	-2.88582e-05	1761.65	0.015938	0.00996831	0.0100133	4.49732e-05	0.00449135	1761.65	0.015809	0.00988763	0.00993188	4.42555e-05	0.0044559	-0.000129	-8.06821e-05	-8.13998e-05	-7.17694e-07	0.0088169	1761.65	0.015938	0.00996831	0.0100133	4.49732e-05	0.00449135	1500.35	0.015864	0.00992203	0.00996659	4.45608e-05	0.00447102	3.7566e-05	-4.62828e-05	-4.66952e-05	-4.12392e-07	0.00883157	-4.58776e-05	1.00883	-4.58776e-05
1762.62	1.27867	0.000567338	8.0924e-05	1.60045	1.60914	7721.11	1.40634	-2.62e-05	-3.68462e-05	1762.62	0.015752	0.00984222	0.0098859	4.36736e-05	0.00441777	1762.62	0.015603	0.00974912	0.00979198	4.28596e-05	0.00437701	-0.000149	-9.30987e-05	-9.39127e-05	-8.14016e-07	0.0086678	1762.62	0.015752	0.00984222	0.0098859	4.36736e-05	0.00441777	1500.35	0.01568	0.00979723	0.00984051	4.32793e-05	0.00439807	3.8264e-05	-4.49873e-05	-4.53816e-05	-3.94286e-07	0.00868824	-4.45998e-05	1.00869	-4.45998e-05
1763.58	1.27909	0.000567027	8.09146e-05	1.60204	1.6106	7714.37	1.40511	-3.2953e-05	-4.63028e-05	1763.58	0.015592	0.0097326	0.00977514	4.25393e-05	0.00435178	1763.58	0.015425	0.00962836	0.00967	4.1642e-05	0.00430631	-0.000167	-0.000104242	-0.000105139	-8.97261e-07	0.00853401	1763.58	0.015592	0.0097326	0.00977514	4.25393e-05	0.00435178	1500.35	0.015521	0.00968828	0.00973044	4.21567e-05	0.00433245	3.8144e-05	-4.43185e-05	-4.47012e-05	-3.82614e-07	0.00855938	-4.39424e-05	1.00856	-4.39424e-05
1764.55	1.27951	0.000566718	8.09052e-05	1.60363	1.61207	7707.62	1.40389	-3.86657e-05	-5.42822e-05	1764.55	0.015461	0.00964127	0.00968285	4.15792e-05	0.0042941	1764.55	0.015284	0.0095309	0.00957154	4.06421e-05	0.00424614	-0.000177	-0.000110375	-0.000111312	-9.37078e-07	0.00841849	1764.55	0.015461	0.00964127	0.00968285	4.15792e-05	0.0042941	1500.35	0.015389	0.00959637	0.00963757	4.11967e-05	0.0042746	3.6227e-05	-4.48982e-05	-4.52807e-05	-3.82446e-07	0.00844612	-4.45222e-05	1.00845	-4.45222e-05
1765.51	1.27993	0.000566408	8.08958e-05	1.60522	1.61356	7700.88	1.40266	-4.25167e-05	-5.96363e-05	1765.51	0.015354	0.00956506	0.00960582	4.07601e-05	0.00424327	1765.51	0.015176	0.00945417	0.009494	3.98299e-05	0.00419527	-0.000178	-0.000110888	-0.000111819	-9.3018e-07	0.00831865	1765.51	0.015354	0.00956506	0.00960582	4.07601e-05	0.00424327	1500.35	0.015277	0.00951709	0.00955745	4.03564e-05	0.00422251	3.0478e-05	-4.79686e-05	-4.83723e-05	-4.03671e-07	0.0083451	-4.75716e-05	1.00835	-4.75716e-05
1766.48	1.28035	0.000566099	8.08866e-05	1.60681	1.61506	7694.13	1.40143	-4.45731e-05	-6.2466e-05	1766.48	0.015262	0.00949833	0.00953836	4.00303e-05	0.00419677	1766.48	0.015086	0.00938879	0.00942792	3.91216e-05	0.00414955	-0.000176	-0.000109534	-0.000110443	-9.08723e-07	0.00822802	1766.48	0.015262	0.00949833	0.00953836	4.00303e-05	0.00419677	1500.35	0.01517	0.00944107	0.00948063	3.9554e-05	0.00417209	1.4834e-05	-5.72563e-05	-5.77326e-05	-4.76289e-07	0.00824991	-5.67878e-05	1.00825	-5.67878e-05
1767.44	1.28076	0.00056579	8.08774e-05	1.6084	1.61656	7687.37	1.4002	-4.49019e-05	-6.28715e-05	1767.44	0.015176	0.00943544	0.00947478	3.93407e-05	0.00415214	1767.44	0.015003	0.00932788	0.00936634	3.84578e-05	0.00410596	-0.000173	-0.00010756	-0.000108443	-8.82864e-07	0.00814128	1767.44	0.015176	0.00943544	0.00947478	3.93407e-05	0.00415214	1500.35	0.015056	0.00936084	0.00939956	3.87272e-05	0.00412011	-1.3768e-05	-7.46082e-05	-7.52216e-05	-6.13434e-07	0.00815502	-7.40046e-05	1.00816	-7.40046e-05
1768.4	1.28118	0.000565482	8.08682e-05	1.61	1.61806	7680.62	1.39897	-4.29144e-05	-6.00358e-05	1768.4	0.015089	0.00937205	0.00941071	3.86545e-05	0.0041075	1768.4	0.01492	0.00926708	0.00930489	3.78021e-05	0.00406261	-0.000169	-0.000104969	-0.000105821	-8.52366e-07	0.00805477	1768.4	0.015089	0.00937205	0.00941071	3.86545e-05	0.0041075	1500.35	0.014931	0.00927392	0.00931177	3.78573e-05	0.00406553	-5.2377e-05	-9.81367e-05	-9.89338e-05	-7.9717e-07	0.0080576	-9.73522e-05	1.00806	-9.73522e-05
1769.37	1.2816	0.000565173	8.08592e-05	1.6116	1.61955	7673.86	1.39774	-3.74326e-05	-5.23209e-05	1769.37	0.014986	0.00929885	0.00933674	3.78968e-05	0.00405889	1769.37	0.014827	0.00920019	0.00923729	3.7105e-05	0.00401687	-0.000159	-9.86599e-05	-9.94517e-05	-7.91842e-07	0.00796207	1769.37	0.014986	0.00929885	0.00933674	3.78968e-05	0.00405889	1500.35	0.014796	0.00918095	0.0092179	3.69516e-05	0.00400867	-8.5098e-05	-0.000117895	-0.000118841	-9.45272e-07	0.00795411	-0.000116965	1.00795	-0.000116965
1770.33	1.28202	0.000564866	8.08502e-05	1.6132	1.62104	7667.1	1.39651	-2.78475e-05	-3.88892e-05	1770.33	0.01485	0.00920532	0.00924231	3.69868e-05	0.00400191	1770.33	0.01471	0.00911853	0.00915483	3.62997e-05	0.00396509	-0.00014	-8.67842e-05	-8.74713e-05	-6.8712e-07	0.00785538	1770.33	0.01485	0.00920532	0.00924231	3.69868e-05	0.00400191	1500.35	0.014647	0.00907948	0.00911547	3.59926e-05	0.00394851	-9.905e-05	-0.000125837	-0.000126831	-9.94265e-07	0.00783928	-0.000124858	1.00784	-0.000124858
1771.3	1.28244	0.000564558	8.08413e-05	1.6148	1.62251	7660.34	1.39527	-1.59247e-05	-2.22193e-05	1771.3	0.014667	0.00908286	0.00911872	3.5864e-05	0.003933	1771.3	0.014552	0.00901164	0.00904695	3.53094e-05	0.00390291	-0.000115	-7.12163e-05	-7.17708e-05	-5.54573e-07	0.00772699	1771.3	0.014667	0.00908286	0.00911872	3.5864e-05	0.003933	1500.35	0.014477	0.0089652	0.00900015	3.495e-05	0.00388327	-8.7331e-05	-0.000117662	-0.000118576	-9.13971e-07	0.00770792	-0.000116762	1.00771	-0.000116762
1772.26	1.28286	0.000564251	8.08324e-05	1.6164	1.62397	7653.58	1.39404	-6.17467e-06	-8.60775e-06	1772.26	0.014452	0.00894084	0.00897545	3.46118e-05	0.00385628	1772.26	0.014355	0.00888083	0.00891498	3.41534e-05	0.00383101	-9.7e-05	-6.00098e-05	-6.04682e-05	-4.58443e-07	0.00758155	1772.26	0.014452	0.00894084	0.00897545	3.46118e-05	0.00385628	1500.35	0.01429	0.00884061	0.00887446	3.38478e-05	0.00381407	-6.0836e-05	-0.000100222	-0.000100986	-7.63971e-07	0.00756509	-9.947e-05	1.00757	-9.947e-05
1773.23	1.28327	0.000563944	8.08236e-05	1.61801	1.62544	7646.82	1.39281	-2.82284e-06	-3.93168e-06	1773.23	0.014247	0.00880526	0.0088387	3.34343e-05	0.00378272	1773.23	0.014149	0.00874469	0.00877767	3.29805e-05	0.00375731	-9.8e-05	-6.05682e-05	-6.10221e-05	-4.53847e-07	0.00743743	1773.23	0.014247	0.00880526	0.0088387	3.34343e-05	0.00378272	1500.35	0.014107	0.00871874	0.00875152	3.27869e-05	0.00374642	-4.0271e-05	-8.65261e-05	-8.71735e-05	-6.47423e-07	0.00742684	-8.58882e-05	1.00743	-8.58882e-05
1774.19	1.28369	0.000563638	8.08149e-05	1.61962	1.62693	7640.05	1.39158	-6.53882e-06	-9.09928e-06	1774.19	0.01409	0.00869958	0.00873209	3.25018e-05	0.00372211	1774.19	0.013971	0.00862611	0.00865807	3.19604e-05	0.00369141	-0.000119	-7.34741e-05	-7.40154e-05	-5.41307e-07	0.00731344	1774.19	0.01409	0.00869958	0.00873209	3.25018e-05	0.00372211	1500.35	0.013951	0.00861376	0.00864563	3.18699e-05	0.00368624	-4.037e-05	-8.58227e-05	-8.64546e-05	-6.31846e-07	0.00730842	-8.52e-05	1.00731	-8.52e-05
1775.15	1.28411	0.000563331	8.08062e-05	1.62123	1.62844	7633.28	1.39034	-1.49701e-05	-2.08136e-05	1775.15	0.013985	0.00862618	0.008658	3.18205e-05	0.00367528	1775.15	0.013837	0.00853489	0.00856605	3.11572e-05	0.00363729	-0.000148	-9.12888e-05	-9.19522e-05	-6.63372e-07	0.00721432	1775.15	0.013985	0.00862618	0.008658	3.18205e-05	0.00367528	1500.35	0.013832	0.00853181	0.00856294	3.11349e-05	0.003636	-5.5105e-05	-9.43729e-05	-9.50586e-05	-6.85664e-07	0.00721307	-9.36971e-05	1.00721	-9.36971e-05
1776.12	1.28453	0.000563026	8.07976e-05	1.62284	1.62997	7626.51	1.38911	-2.5236e-05	-3.50556e-05	1776.12	0.01391	0.0085714	0.00860268	3.12828e-05	0.0036364	1776.12	0.013738	0.00846541	0.00849593	3.05215e-05	0.00359248	-0.000172	-0.000105987	-0.000106748	-7.6133e-07	0.007132	1776.12	0.01391	0.0085714	0.00860268	3.12828e-05	0.0036364	1500.35	0.013741	0.00846726	0.00849779	3.05347e-05	0.00359325	-7.163e-05	-0.000104138	-0.000104887	-7.48129e-07	0.00713275	-0.000103401	1.00713	-0.000103401
1777.08	1.28495	0.00056272	8.07891e-05	1.62445	1.63151	7619.74	1.38788	-3.51844e-05	-4.88317e-05	1777.08	0.013838	0.00851856	0.00854932	3.07649e-05	0.00359852	1777.08	0.013656	0.00840652	0.00843649	2.99688e-05	0.00355228	-0.000182	-0.000112038	-0.000112834	-7.96055e-07	0.00705512	1777.08	0.013838	0.00851856	0.00854932	3.07649e-05	0.00359852	1500.35	0.013666	0.00841268	0.00844269	3.00123e-05	0.00355483	-7.5134e-05	-0.000105882	-0.000106634	-7.52581e-07	0.00705759	-0.00010514	1.00706	-0.00010514
1778.05	1.28537	0.000562415	8.07806e-05	1.62607	1.63305	7612.96	1.38664	-4.32068e-05	-5.99125e-05	1778.05	0.01375	0.00845598	0.00848616	3.01836e-05	0.0035568	1778.05	0.013571	0.00834589	0.0083753	2.94105e-05	0.00351157	-0.000179	-0.000110081	-0.000110855	-7.73101e-07	0.00697401	1778.05	0.01375	0.00845598	0.00848616	3.01836e-05	0.0035568	1500.35	0.013593	0.00835942	0.00838893	2.9505e-05	0.00351713	-6.075e-05	-9.65519e-05	-9.72305e-05	-6.78613e-07	0.00697942	-9.58827e-05	1.00698	-9.58827e-05
1779.01	1.28578	0.00056211	8.07723e-05	1.62769	1.63458	7606.19	1.38541	-4.77824e-05	-6.61982e-05	1779.01	0.013638	0.00837876	0.00840827	2.95072e-05	0.00350931	1779.01	0.013474	0.00827801	0.00830681	2.88087e-05	0.00346808	-0.000164	-0.000100756	-0.000101455	-6.98477e-07	0.0068846	1779.01	0.013638	0.00837876	0.00840827	2.95072e-05	0.00350931	1500.35	0.013517	0.00830442	0.00833341	2.89911e-05	0.0034789	-2.5534e-05	-7.43386e-05	-7.48548e-05	-5.16132e-07	0.00689511	-7.38296e-05	1.0069	-7.38296e-05
1779.97	1.2862	0.000561806	8.07639e-05	1.62931	1.63611	7599.41	1.38418	-4.75775e-05	-6.58556e-05	1779.97	0.01351	0.00829187	0.00832064	2.87739e-05	0.00345814	1779.97	0.013364	0.00820226	0.00823042	2.81614e-05	0.00342163	-0.000146	-8.96087e-05	-9.02212e-05	-6.12485e-07	0.0067887	1779.97	0.01351	0.00829187	0.00832064	2.87739e-05	0.00345814	1500.35	0.013436	0.00824645	0.00827492	2.84627e-05	0.00343963	2.057e-05	-4.54181e-05	-4.57293e-05	-3.11244e-07	0.00680622	-4.51111e-05	1.00681	-4.51111e-05
1780.94	1.28662	0.000561501	8.07557e-05	1.63093	1.63764	7592.63	1.38294	-4.23035e-05	-5.85032e-05	1780.94	0.013379	0.0082033	0.00823134	2.80407e-05	0.00340658	1780.94	0.013252	0.00812543	0.00815295	2.75161e-05	0.00337498	-0.000127	-7.78698e-05	-7.83944e-05	-5.24635e-07	0.00669226	1780.94	0.013379	0.0082033	0.00823134	2.80407e-05	0.00340658	1500.35	0.013351	0.00818614	0.00821406	2.79246e-05	0.00339961	6.5653e-05	-1.71681e-05	-1.72842e-05	-1.16085e-07	0.00671622	-1.70536e-05	1.00672	-1.70536e-05
																	0.013144																	0.013262
																	0.013042																	0.013165
																	0.012943																	0.013062
																	0.012847																	0.01296
																	0.012758																	0.012869
																	0.012684																	0.012793
																	0.012629																	0.01273
																	0.01259																	0.012669
																	0.012556																	0.012598
																	0.012511																	0.012506
																	0.01244																	0.0124
																	0.012341																	0.012296
																	0.012229																	0.012214
																	0.012128																	0.012158
																	0.012045																	0.012117
																	0.011979																	0.012076
																	0.011922																	0.012025
																	0.011863																	0.011959
																	0.011795																	0.011877
																	0.011717																	0.011787
																	0.011634																	0.011696
																	0.011554																	0.011613
																	0.011484																	0.011541
																	0.011424																	0.011478
																	0.011371																	0.011422
																	0.011324																	0.011374
																	0.011279																	0.011332
																	0.011236																	0.011296
																	0.011195																	0.011265
																	0.011152																	0.011235
																	0.011107																	0.011202
																	0.011059																	0.011164
																	0.01101																	0.011121
																	0.010961																	0.011073
																	0.010916																	0.011025
																	0.010875																	0.010979
																	0.010838																	0.010932
																	0.010802																	0.010885
																	0.010769																	0.010836
																	0.010738																	0.010791
																	0.010711																	0.010753
																	0.010686																	0.010728
																	0.010659																	0.010716
																	0.010627																	0.01071
																	0.010589																	0.010697
																	0.010549																	0.010666
																	0.010513																	0.010616
																	0.010488																	0.010555
																	0.010473																	0.010495
																	0.010459																	0.010451
																	0.010436																	0.010426
																	0.0104																	0.010412
																	0.010357																	0.010398
																	0.010316																	0.010375
																	0.010286																	0.010342
																	0.010268																	0.010302
																	0.01026																	0.010263
																	0.010256																	0.01023
																	0.010249																	0.010207
																	0.010237																	0.010195
																	0.010221																	0.010191
																	0.010203																	0.010193
																	0.010185																	0.010195
																	0.010164																	0.010189
																	0.010136																	0.010167
																	0.010102																	0.010124
																	0.010063																	0.010071
																	0.010027																	0.010022
																	0.0099952																	0.0099885
																	0.0099702																	0.0099739
																	0.0099514																	0.0099729
																	0.0099381																	0.0099767
																	0.0099286																	0.0099766
																	0.0099202																	0.009968
																	0.0099093																	0.0099519
																	0.0098929																	0.0099327
																	0.009871																	0.0099143
																	0.0098466																	0.0098972
																	0.009825																	0.0098787
																	0.0098107																	0.0098556
																	0.0098049																	0.0098274
																	0.0098048																	0.0097981
																	0.0098058																	0.0097742
																	0.009804																	0.0097612
																	0.0097977																	0.0097603
																	0.0097874																	0.0097687
																	0.0097746																	0.009781
																	0.0097603																	0.0097915
																	0.0097448																	0.0097946
																	0.0097279																	0.0097872
																	0.0097099																	0.0097702
																	0.0096916																	0.0097488
																	0.0096742																	0.0097288
																	0.0096595																	0.0097134
																	0.0096489																	0.0097029
																	0.0096438																	0.0096958
																	0.0096444																	0.00969
																	0.009649																	0.0096837
																	0.0096545																	0.0096761
																	0.0096576																	0.009669
																	0.0096571																	0.0096655
																	0.0096548																	0.0096695
																	0.0096546																	0.0096825
																	0.0096593																	0.0097021
																	0.0096688																	0.0097226
																	0.0096802																	0.0097368
																	0.0096893																	0.00974
																	0.0096937																	0.0097331
																	0.0096937																	0.0097215
																	0.0096919																	0.0097126
																	0.0096911																	0.0097119
																	0.0096924																	0.0097194
																	0.0096948																	0.0097299
																	0.0096959																	0.0097371
																	0.0096947																	0.0097384
																	0.0096914																	0.0097366
																	0.0096879																	0.0097369
																	0.009686																	0.0097433
																	0.0096873																	0.0097554
																	0.0096924																	0.0097682
																	0.0097008																	0.0097752
																	0.0097108																	0.0097734
																	0.0097203																	0.009765
																	0.0097276																	0.0097565
																	0.0097317																	0.0097551
																	0.0097339																	0.0097649
																	0.0097366																	0.0097842
																	0.0097426																	0.009807
																	0.0097531																	0.0098258
																	0.009767																	0.0098364
																	0.0097812																	0.009839
																	0.0097929																	0.0098377
																	0.009801																	0.0098375
																	0.0098078																	0.0098411
																	0.0098172																	0.0098475
																	0.0098317																	0.0098538
																	0.0098513																	0.0098587
																	0.0098726																	0.0098638
																	0.0098917																	0.0098735
																	0.0099058																	0.0098924
																	0.0099162																	0.0099218
																	0.009928																	0.009957
																	0.0099466																	0.0099894
																	0.0099738																	0.010011
																	0.010005																	0.01002
																	0.010034																	0.010019
																	0.010052																	0.010015
																	0.01006																	0.010014
																	0.010059																	0.010021
																	0.010057																	0.010035
																	0.010057																	0.010056
																	0.01006																	0.01008
																	0.010066																	0.010109
																	0.010074																	0.010139
																	0.010087																	0.01017
																	0.010105																	0.010199
																	0.01013																	0.010222
																	0.010161																	0.010241
																	0.010194																	0.010258
																	0.010227																	0.010277
																	0.010261																	0.010299
																	0.010298																	0.010326
																	0.010338																	0.010356
																	0.010379																	0.010389
																	0.010418																	0.010422
																	0.010451																	0.010452
																	0.010478																	0.010475
																	0.010499																	0.010489
																	0.010521																	0.010496
																	0.010544																	0.010505
																	0.010566																	0.010523
																	0.010583																	0.010558
																	0.010594																	0.010608
																	0.010599																	0.010667
																	0.010603																	0.01072
																	0.010612																	0.05626
																	0.010631																	0.055285
																	0.010663																	0.054333
																	0.010704																	0.05331
																	0.010751																	0.052152
																	0.010796																	0.050875
																	0.010835																	0.049556
																	0.010869																	0.048252
																	0.010897																	0.046957
																	0.010924																	0.045678
																	0.010953																	0.044502
																	0.010987																	0.043516
																	0.011024																	0.042705
																	0.011064																	0.041958
																	0.011105																	0.041146
																	0.011144																	0.040211
																	0.01118																	0.039214
																	0.011213																	0.038278
																	0.011244																	0.037484
																	0.011277																	0.03682
																	0.011312																	0.036226
																	0.011351																	0.03565
																	0.011391																	0.035074
																	0.011432																	0.034493
																	0.011471																	0.033874
																	0.011509																	0.033134
																	0.011545																	0.032209
																	0.011578																	0.031199
																	0.01161																	0.030328
																	0.01164																	0.0297
																	0.01167																	0.029241
																	0.011702																	0.028835
																	0.011738																	0.028405
																	0.011778																	0.027931
																	0.011821																	0.027436
																	0.011865																	0.026953
																	0.011907																	0.026501
																	0.011949																	0.026077
																	0.011994																	0.025669
																	0.012045																	0.025271
																	0.012106																	0.024879
																	0.01217																	0.024477
																	0.012232																	0.024029
																	0.012281																	0.023513
																	0.012314																	0.022979
																	0.012334																	0.022529
																	0.01235																	0.02221
																	0.012369																	0.021981
																	0.012397																	0.021766
																	0.012434																	0.021507
																	0.012478																	0.021182
																	0.012528																	0.02081
																	0.012581																	0.02044
																	0.012637																	0.020113
																	0.012696																	0.019842
																	0.012756																	0.01961
																	0.012814																	0.019396
																	0.012867																	0.019183
																	0.012914																	0.018955
																	0.012954																	0.018699
																	0.012987																	0.018416
																	0.013015																	0.018127
																	0.013041																	0.017867
																	0.013069																	0.017652
																	0.013101																	0.01747
																	0.013141																	0.017299
																	0.013189																	0.017122
																	0.013246																	0.016934
																	0.013308																	0.016745
																	0.013372																	0.016566
																	0.013431																	0.016398
																	0.013482																	0.016232
																	0.013521																	0.016053
																	0.01355																	0.015864
																	0.013574																	0.01568
																	0.013602																	0.015521
																	0.013639																	0.015389
																	0.013686																	0.015277
																	0.013738																	0.01517
																	0.013791																	0.015056
																	0.013839																	0.014931
																	0.01388																	0.014796
																	0.013914																	0.014647
																	0.013945																	0.014477
																	0.013977																	0.01429
																	0.014012																	0.014107
																	0.014052																	0.013951
																	0.014096																	0.013832
																	0.014143																	0.013741
																	0.014188																	0.013666
																	0.014231																	0.013593
																	0.01427																	0.013517
																	0.014307																	0.013436
																	0.014345																	0.013351
																	0.014385																	0.013262
																	0.014428																	0.013165
																																		0.013062
																																		0.01296
																																		0.012869
																																		0.012793
																																		0.01273
																																		0.012669
																																		0.012598
																																		0.012506
																																		0.0124
																																		0.012296
																																		0.012214
																																		0.012158
																																		0.012117
																																		0.012076
																																		0.012025
																																		0.011959
																																		0.011877
																																		0.011787
																																		0.011696
																																		0.011613
																																		0.011541
																																		0.011478
																																		0.011422
																																		0.011374
																																		0.011332
																																		0.011296
																																		0.011265
																																		0.011235
																																		0.011202
																																		0.011164
																																		0.011121
																																		0.011073
																																		0.011025
																																		0.010979
																																		0.010932
																																		0.010885
																																		0.010836
																																		0.010791
																																		0.010753
																																		0.010728
																																		0.010716
																																		0.01071
																																		0.010697
																																		0.010666
																																		0.010616
																																		0.010555
																																		0.010495
																																		0.010451
																																		0.010426
																																		0.010412
																																		0.010398
																																		0.010375
																																		0.010342
																																		0.010302
																																		0.010263
																																		0.01023
																																		0.010207
																																		0.010195
																																		0.010191
																																		0.010193
																																		0.010195
																																		0.010189
																																		0.010167
																																		0.010124
																																		0.010071
																																		0.010022
																																		0.0099885
																																		0.0099739
																																		0.0099729
																																		0.0099767
																																		0.0099766
																																		0.009968
																																		0.0099519
																																		0.0099327
																																		0.0099143
																																		0.0098972
																																		0.0098787
																																		0.0098556
																																		0.0098274
																																		0.0097981
																																		0.0097742
																																		0.0097612
																																		0.0097603
																																		0.0097687
																																		0.009781
																																		0.0097915
																																		0.0097946
																																		0.0097872
																																		0.0097702
																																		0.0097488
																																		0.0097288
																																		0.0097134
																																		0.0097029
																																		0.0096958
																																		0.00969
																																		0.0096837
																																		0.0096761
																																		0.009669
																																		0.0096655
																																		0.0096695
																																		0.0096825
																																		0.0097021
																																		0.0097226
																																		0.0097368
																																		0.00974
																																		0.0097331
																																		0.0097215
																																		0.0097126
																																		0.0097119
																																		0.0097194
																																		0.0097299
																																		0.0097371
																																		0.0097384
																																		0.0097366
																																		0.0097369
																																		0.0097433
																																		0.0097554
																																		0.0097682
																																		0.0097752
																																		0.0097734
																																		0.009765
																																		0.0097565
																																		0.0097551
																																		0.0097649
																																		0.0097842
																																		0.009807
																																		0.0098258
																																		0.0098364
																																		0.009839
																																		0.0098377
																																		0.0098375
																																		0.0098411
																																		0.0098475
																																		0.0098538
																																		0.0098587
																																		0.0098638
																																		0.0098735
																																		0.0098924
																																		0.0099218
																																		0.009957
																																		0.0099894
																																		0.010011
																																		0.01002
																																		0.010019
																																		0.010015
																																		0.010014
																																		0.010021
																																		0.010035
																																		0.010056
																																		0.01008
																																		0.010109
																																		0.010139
																																		0.01017
																																		0.010199
																																		0.010222
																																		0.010241
																																		0.010258
																																		0.010277
																																		0.010299
																																		0.010326
																																		0.010356
																																		0.010389
																																		0.010422
																																		0.010452
																																		0.010475
																																		0.010489
																																		0.010496
																																		0.010505
																																		0.010523
																																		0.010558
																																		0.010608
																																		0.010667
																																		0.01072
																																		0.010758
																																		0.010774
																																		0.010776
																																		0.010772
																																		0.010774
																																		0.010786
																																		0.01081
																																		0.010842
																																		0.010879
																																		0.010923
																																		0.010975
																																		0.011032
																																		0.011091
																																		0.011143
																																		0.011185
																																		0.011216
																																		0.011237
																																		0.011254
																																		0.011269
																																		0.011284
																																		0.011301
																																		0.011327
																																		0.011367
																																		0.011425
																																		0.011497
																																		0.011573
																																		0.01164
																																		0.011689
																																		0.011717
																																		0.011732
																																		0.011745
																																		0.011767
																																		0.011802
																																		0.011849
																																		0.011904
																																		0.011961
																																		0.012017
																																		0.012071
																																		0.01212
																																		0.012164
																																		0.012203
																																		0.012235
																																		0.012264
																																		0.012293
																																		0.012327
																																		0.012367
																																		0.012416
																																		0.012472
																																		0.012532
																																		0.012592
																																		0.012648
																																		0.012698
																																		0.012739
																																		0.012773
																																		0.012802
																																		0.01283
																																		0.01286
																																		0.012894
																																		0.012934
																																		0.012979
																																		0.013031
																																		0.013086
																																		0.01314
																																		0.013192
																																		0.013239
																																		0.013282
																																		0.013325
																																		0.013369
																																		0.013418
																																		0.013469
																																		0.013519
																																		0.013566
																																		0.01361
																																		0.013655
																																		0.013702
																																		0.013752
																																		0.013799
																																		0.013837
																																		0.013864
																																		0.013882
																																		0.013901
																																		0.013926
																																		0.013963
																																		0.014008
																																		0.014055
																																		0.014099
																																		0.014141
																																		0.014184
																																		0.014234
																																		0.014291
																																		0.014352
																																		0.01441
																																		0.014459
																																		0.014499
																																		0.014536
																																		0.014575
																																		0.01462
																																		0.014669
																																		0.014713
																																		0.014748
																																		0.014774
																																		0.014794
																																		0.014817
																																		0.014847
																																		0.014887
																																		0.014935
																																		0.014985
																																		0.015034
																																		0.015079
																																		0.01512
																																		0.015157
																																		0.015192
																																		0.015228
																																		0.015264
																																		0.015303
																																		0.015342
																																		0.015379
																																		0.015414
																																		0.015443
																																		0.015464
																																		0.015478
																																		0.015489
																																		0.015502
																																		0.015522
																																		0.015551
																																		0.015587
																																		0.015627
																																		0.015665
																																		0.015696
																																		0.015718
																																		0.015733
																																		0.015746
																																		0.015761
																																		0.015784
																																		0.015814
																																		0.015848
																																		0.015882
																																		0.015912
																																		0.015938
																																		0.015963
																																		0.01599
																																		0.016021
																																		0.016056
																																		0.016089
																																		0.016115
																																		0.016133
																																		0.016143
																																		0.016149
																																		0.016153
																																		0.016157
																																		0.016163
																																		0.01617
																																		0.016182
																																		0.016198
																																		0.01622
																																		0.016245
																																		0.016268
																																		0.016286
																																		0.016298
																																		0.016306
																																		0.016312
																																		0.016319
																																		0.016326
																																		0.016332
																																		0.016335
																																		0.016333
																																		0.01633
																																		0.016329
																																		0.016334
																																		0.016345
																																		0.016361
																																		0.016375
																																		0.016382
																																		0.016379
																																		0.016367
																																		0.016349
																																		0.01633
																																		0.016317
																																		0.016313
																																		0.016318
																																		0.01633
																																		0.016341
																																		0.016345
																																		0.016338
																																		0.016322
																																		0.016301
																																		0.016283
																																		0.016271
																																		0.016266
																																		0.016262
																																		0.016257
																																		0.016249
																																		0.016237
																																		0.016223
																																		0.016207
																																		0.016185
																																		0.016159
																																		0.016129
																																		0.016102
																																		0.016082
																																		0.016068
																																		0.016057
																																		0.016043
																																		0.016023
																																		0.015999
																																		0.015973
																																		0.01595
																																		0.015931
																																		0.015913
																																		0.015892
																																		0.015867
																																		0.015838
																																		0.015808
																																		0.015779
																																		0.015752
																																		0.015726
																																		0.015698
																																		0.015666
																																		0.015631
																																		0.015592
																																		0.015552
																																		0.015514
																																		0.015483
																																		0.015461
																																		0.015449
																																		0.015444
																																		0.01544
																																		0.015429
																																		0.015403
																																		0.015358
																																		0.015296
																																		0.015225
																																		0.015155
																																		0.015096
																																		0.015054
																																		0.015028
																																		0.015013
																																		0.014999
																																		0.014978
																																		0.014944
																																		0.014899
																																		0.014848
																																		0.014799
																																		0.014754
																																		0.014713
																																		0.014674
																																		0.014636
																																		0.014601
																																		0.01457
																																		0.01454
																																		0.014509
																																		0.014472
																																		0.014426
																																		0.014373
																																		0.014317
																																		0.014262
																																		0.01421
																																		0.01416
																																		0.014112
																																		0.014064
																																		0.014019
																																		0.013978
																																		0.013938
																																		0.013898
																																		0.013852
																																		0.013801
																																		0.013748
																																		0.013699
																																		0.013654
																																		0.013613
																																		0.01357
																																		0.013524
																																		0.013479
																																		0.013438
																																		0.013405
																																		0.013378
																																		0.013352
																																		0.013322
																																		0.013282
																																		0.013233
																																		0.013179
																																		0.013122
																																		0.013065
																																		0.013011
																																		0.012961
																																		0.012916
																																		0.012879
																																		0.012846
																																		0.012814
																																		0.012779
																																		0.012738
																																		0.012691
																																		0.012639
																																		0.012587
																																		0.012538
																																		0.012493
																																		0.012454
																																		0.012418
																																		0.01238
																																		0.012339
																																		0.012293
																																		0.012244
																																		0.012195
																																		0.012149
																																		0.012107
																																		0.012069
																																		0.012031
																																		0.011989
																																		0.01194
																																		0.011883
																																		0.011821
																																		0.011759
																																		0.011704
																																		0.011661
																																		0.01163
																																		0.011608
																																		0.011587
																																		0.011564
																																		0.011533
																																		0.011497
																																		0.011456
																																		0.011417
																																		0.011379
																																		0.011344
																																		0.011307
																																		0.011266
																																		0.011219
																																		0.011169
																																		0.011118
																																		0.011072
																																		0.011032
																																		0.010996
																																		0.010957
																																		0.010912
																																		0.010859
																																		0.010805
																																		0.010754
																																		0.010712
																																		0.010681
																																		0.010658
																																		0.010636
																																		0.010611
																																		0.010579
																																		0.010541
																																		0.010498
																																		0.010449
																																		0.010399
																																		0.010349
																																		0.010303
																																		0.010263
																																		0.010232
																																		0.010206
																																		0.010181
																																		0.01015
																																		0.010111
																																		0.010064
																																		0.010014
																																		0.0099664
																																		0.0099286
																																		0.0099032
																																		0.009889
																																		0.0098813
																																		0.0098735
																																		0.0098591
																																		0.009834
																																		0.0097975
																																		0.0097525
																																		0.0097049
																																		0.0096602
																																		0.009621
																																		0.009585
																																		0.0095467
																																		0.0095015
																																		0.0094506
																																		0.0094018
																																		0.0093643
																																		0.0093413
																																		0.0093259
																																		0.0093053
																																		0.0092686
																																		0.0092146
																																		0.0091535
																																		0.0091003
																																		0.0090649
																																		0.0090462
																																		0.0090341
																																		0.0090201
																																		0.0090052
																																		0.0089965
																																		0.0089967
																																		0.0089965
																																		0.0089775
																																		0.0089262
																																		0.0088475
																																		0.0087677
																																		0.008719
																																		0.0087177
																																		0.0087521
																																		0.0087902
																																		0.0087965
																																		0.0087484
																																		0.0086455
																																		0.00851
																																		0.0083778
																																		0.0082827
																																		0.0082432
																																		0.008255
																																		0.0082927
																																		0.0083243
																																		0.0083328
																																		0.0083237
																																		0.0083112
																																		0.0083045
																																		0.0083048
																																		0.0083072
																																		0.008305
																																		0.0082948
																																		0.008282
																																		0.0082814
																																		0.0083036
																																		0.0083328
																																		0.0083233
																																		0.0082291
																																		0.0080463
																																		0.0078325
																																		0.0076755
																																		0.0076293
																																		0.0076771
																																		0.00775
																																		0.0077817
																																		0.0077525
																																		0.0076916
																																		0.007643
																																		0.0076277
																																		0.0076337
																																		0.0076325
																																		0.0076045
																																		0.0075518
																																		0.0074927
																																		0.0074456
																																		0.007418
																																		0.0074048
																																		0.0073949
																																		0.0073797
																																		0.0073565
																																		0.007328
																																		0.0072976
																																		0.0072673
																																		0.0072374
																																		0.0072079
																																		0.0071798
																																		0.0071548
																																		0.0071336
																																		0.0071147
																																		0.0070941
																																		0.0070672
																																		0.0070316
																																		0.0069892
																																		0.0069462
																																		0.0069104
																																		0.006888
																																		0.0068799
																																		0.006881
																																		0.0068831
																																		0.0068775
																																		0.0068599
																																		0.0068307
																																		0.0067947
																																		0.0067577
																																		0.0067235
																																		0.0066929
																																		0.0066645
																																		0.0066366
																																		0.0066092
																																		0.0065836
																																		0.0065613
																																		0.0065428
																																		0.0065263
																																		0.0065089
																																		0.0064881
																																		0.0064632
																																		0.0064358
																																		0.0064093
																																		0.0063873
																																		0.0063722
																																		0.0063636
																																		0.0063585
																																		0.0063529
																																		0.0063429
																																		0.0063271
																																		0.0063065
																																		0.006284
																																		0.0062623
																																		0.0062428
																																		0.0062249
																																		0.0062067
																																		0.0061865
																																		0.0061636
																																		0.0061383
																																		0.0061116
																																		0.0060845
																																		0.0060581
																																		0.0060337
																																		0.0060127
																																		0.0059965
																																		0.0059854
																																		0.0059776
																																		0.0059698
																																		0.0059581
																																		0.0059401
																																		0.0059166
																																		0.0058913
																																		0.0058694
																																		0.0058543
																																		0.0058453
																																		0.0058366
																																		0.0058204
																																		0.0057914
																																		0.0057514
																																		0.0057092
																																		0.0056768
																																		0.0056623
																																		0.0056653
																																		0.0056765
																																		0.005684
																																		0.0056799
																																		0.0056647
																																		0.005645
																																		0.0056274
																																		0.0056134
																																		0.005598
																																		0.0055742
																																		0.0055389
																																		0.0054953
																																		0.005452
																																		0.005418
																																		0.0053979
																																		0.0053905
																																		0.0053902
																																		0.0053903
																																		0.0053861
																																		0.0053763
																																		0.0053628
																																		0.0053487
																																		0.0053368
																																		0.005328
																																		0.0053202
																																		0.0053102
																																		0.0052948
																																		0.0052738
																																		0.00525
																																		0.0052279
																																		0.0052103
																																		0.0051968
																																		0.0051841
																																		0.0051679
																																		0.0051466
																																		0.0051214
																																		0.0050961
																																		0.0050738
																																		0.0050552
																																		0.0050382
																																		0.0050199
																																		0.0049995
																																		0.0049793
																																		0.004964
																																		0.0049579
																																		0.0049615
																																		0.0049701
																																		0.004976
																																		0.0049722
																																		0.0049566
																																		0.0049328
																																		0.0049085
																																		0.0048907
																																		0.0048816
																																		0.0048782
																																		0.0048742
																																		0.0048639
																																		0.0048451
																																		0.0048192
																																		0.0047901
																																		0.0047616
																																		0.0047362
																																		0.004714
																																		0.0046943
																																		0.0046758
																																		0.0046584
																																		0.0046437
																																		0.0046345
																																		0.0046332
																																		0.0046405
																																		0.0046536
																																		0.0046669
																																		0.004674
																																		0.0046695
																																		0.0046503
																																		0.0046168
																																		0.0045721
																																		0.0045224
																																		0.0044767
																																		0.0044447
																																		0.0044331
																																		0.0044422
																																		0.0044647
																																		0.0044881
																																		0.0045007
																																		0.004497
																																		0.0044792
																																		0.0044541
																																		0.0044287
																																		0.0044063
																																		0.004387
																																		0.0043702
																																		0.0043573
																																		0.0043515
																																		0.0043549
																																		0.0043655
																																		0.0043778
																																		0.0043853
																																		0.0043846
																																		0.0043778
																																		0.0043702
																																		0.0043663
																																		0.0043659
																																		0.004364
																																		0.0043541
																																		0.0043327
																																		0.0043024
																																		0.0042704
																																		0.0042441
																																		0.0042273
																																		0.0042181
																																		0.0042117
																																		0.0042043
																																		0.0041961
																																		0.0041907
																																		0.0041913
																																		0.004198
																																		0.0042065
																																		0.0042109
																																		0.0042075
																																		0.004197
																																		0.0041833
																																		0.0041702
																																		0.0041578
																																		0.0041425
																																		0.0041201
																																		0.0040897
																																		0.0040562
																																		0.0040283
																																		0.0040141
																																		0.0040164
																																		0.0040313
																																		0.0040499
																																		0.0040631
																																		0.0040662
																																		0.0040602
																																		0.0040505
																																		0.0040433
																																		0.0040419
																																		0.0040454
																																		0.0040492
																																		0.0040484
																																		0.0040407
																																		0.0040279
																																		0.0040154
																																		0.0040086
																																		0.0040098
																																		0.0040162
																																		0.0040222
																																		0.0040224
																																		0.0040157
																																		0.0040053
																																		0.0039965
																																		0.0039924
																																		0.0039918
																																		0.0039905
																																		0.0039851
																																		0.0039764
																																		0.0039689
																																		0.0039683
																																		0.0039763
																																		0.0039895
																																		0.0040013
																																		0.0040061
																																		0.004003
																																		0.0039957
																																		0.0039894
																																		0.0039875
																																		0.0039898
																																		0.0039938
																																		0.003997
																																		0.0039983
																																		0.0039977
																																		0.0039951
																																		0.0039902
																																		0.0039833
																																		0.0039758
																																		0.0039697
																																		0.0039657
																																		0.0039624
																																		0.0039572
																																		0.003949
																																		0.0039409
																																		0.003939
																																		0.0039486
																																		0.0039697
																																		0.0039955
																																		0.0040163
																																		0.0040253
																																		0.004023
																																		0.0040166
																																		0.004015
																																		0.0040235
																																		0.0040407
																																		0.0040612
																																		0.0040789
																																		0.0040906
																																		0.0040956
																																		0.0040945
																																		0.0040878
																																		0.0040761
																																		0.0040618
																																		0.0040499
																																		0.0040465
																																		0.0040558
																																		0.0040766
																																		0.0041021
																																		0.0041227
																																		0.0041306
																																		0.0041237
																																		0.0041068
																																		0.0040889
																																		0.0040785
																																		0.0040807
																																		0.0040951
																																		0.0041178
																																		0.0041442
																																		0.00417
																																		0.0041922
																																		0.0042076
																																		0.0042139
																																		0.0042106
																																		0.0042012
																																		0.0041925
																																		0.0041914
																																		0.0042002
																																		0.0042154
																																		0.0042288
																																		0.0042339
																																		0.0042298
																																		0.0042223
																																		0.0042193
																																		0.0042255
																																		0.0042389
																																		0.0042527
																																		0.0042606
																																		0.0042612
																																		0.0042592
																																		0.0042624
																																		0.004277
																																		0.0043042
																																		0.0043402
																																		0.0043775
																																		0.004408
																																		0.0044254
																																		0.0044271
																																		0.0044153
																																		0.0043963
																																		0.004379
																																		0.004372
																																		0.004381
																																		0.0044071
																																		0.0044467
																																		0.0044921
																																		0.0045338
																																		0.004563
																																		0.0045746
																																		0.0045703
																																		0.0045592
																																		0.0045545
																																		0.0045677
																																		0.0046024
																																		0.0046515
																																		0.0047014
																																		0.0047391
																																		0.0047593
																																		0.004766
																																		0.0047686
																																		0.0047746
																																		0.0047858
																																		0.0047979
																																		0.0048065
																																		0.0048106
																																		0.004815
																																		0.004826
																																		0.0048473
																																		0.0048769
																																		0.0049091
																																		0.0049384
																																		0.0049631
																																		0.0049856
																																		0.0050086
																																		0.0050319
																																		0.0050517
																																		0.0050638
																																		0.0050677
																																		0.0050687
																																		0.0050744
																																		0.0050899
																																		0.0051133
																																		0.0051375
																																		0.0051559
																																		0.0051675
																																		0.0051787
																																		0.005198
																																		0.0052295
																																		0.0052691
																																		0.0053072
																																		0.0053362
																																		0.0053557
																																		0.0053728
																																		0.0053969
																																		0.0054328
																																		0.0054778
																																		0.0055242
																																		0.0055644
																																		0.0055951
																																		0.0056185
																																		0.0056392
																																		0.005661
																																		0.0056852
																																		0.0057103
																																		0.0057341
																																		0.0057551
																																		0.0057734
																																		0.0057914
																																		0.0058133
																																		0.0058429
																																		0.0058824
																																		0.0059303
																																		0.0059818
																																		0.0060307
																																		0.0060722
																																		0.006104
																																		0.0061275
																																		0.0061466
																																		0.0061666
																																		0.0061927
																																		0.0062286
																																		0.0062748
																																		0.006328
																																		0.0063823
																																		0.0064318
																																		0.0064737
																																		0.0065095
																																		0.0065437
																																		0.0065805
																																		0.0066216
																																		0.0066655
																																		0.0067099
																																		0.0067533
																																		0.0067962
																																		0.0068392
																																		0.0068823
																																		0.0069241
																																		0.0069635
																																		0.0070016
																																		0.0070413
																																		0.0070862
																																		0.0071374
																																		0.0071925
																																		0.0072468
																																		0.0072963
																																		0.0073397
																																		0.0073797
																																		0.0074201
																																		0.0074634
																																		0.0075096
																																		0.0075568
																																		0.0076033
																																		0.0076494
																																		0.0076975
																																		0.00775
																																		0.007808
																																		0.0078703
																																		0.0079347
																																		0.0079997
																																		0.0080653
																																		0.0081319
																																		0.0081986
																																		0.0082625
																																		0.0083194
																																		0.0083667
																																		0.0084055
																																		0.008441
																																		0.0084796
																																		0.0085256
																																		0.008579
																																		0.008636
																																		0.0086926
																																		0.0087467
																																		0.0088002
																																		0.0088565
																																		0.0089185
																																		0.0089867
																																		0.0090593
																																		0.0091335
																																		0.0092066
																																		0.0092762
																																		0.00934
																																		0.0093959
																																		0.0094428
																																		0.0094836
																																		0.0095256
																																		0.0095797
																																		0.0096555
																																		0.0097561
																																		0.0098744
																																		0.0099943
																																		0.010097
																																		0.010169
																																		0.01021
																																		0.010235
																																		0.010264
																																		0.010318
																																		0.010406
																																		0.010521
																																		0.010644
																																		0.010757
																																		0.010847
																																		0.010917
																																		0.010978
																																		0.011042
																																		0.011117
																																		0.0112
																																		0.011282
																																		0.011355
																																		0.011416
																																		0.011474
																																		0.011543
																																		0.011631
																																		0.011742
																																		0.01187
																																		0.012004
																																		0.012135
																																		0.012256
																																		0.012366
																																		0.012467
																																		0.012559
																																		0.012648
																																		0.012736
																																		0.01283
																																		0.012933
																																		0.013047
																																		0.013168
																																		0.013292
																																		0.01341
																																		0.013518
																																		0.013617
																																		0.013708
																																		0.013796
																																		0.013887
																																		0.013983
																																		0.014085
																																		0.014194
																																		0.014308
																																		0.014423
																																		0.014538
																																		0.014648
																																		0.014756
																																		0.014863
																																		0.014976
																																		0.015097
																																		0.015228
																																		0.015363
																																		0.015495
																																		0.015623
																																		0.015746
																																		0.015869
																																		0.015999
																																		0.016135
																																		0.016274
																																		0.016411
																																		0.016541
																																		0.01667
																																		0.016805
																																		0.016953
																																		0.017115
																																		0.017288
																																		0.017461
																																		0.01763
																																		0.017794
																																		0.017956
																																		0.018126
																																		0.018308
																																		0.018504
																																		0.018708
																																		0.018908
																																		0.019097
																																		0.019269
																																		0.019426
																																		0.019576
																																		0.019727
																																		0.019888
																																		0.020066
																																		0.020262
																																		0.020473
																																		0.020693
																																		0.020912
																																		0.021122
																																		0.021318
																																		0.021501
																																		0.021679
																																		0.021861
																																		0.022055
																																		0.022258
																																		0.022468
																																		0.022675
																																		0.022877
																																		0.023071
																																		0.02326
																																		0.023444
																																		0.023623
																																		0.023795
																																		0.023962
																																		0.024134
																																		0.024321
																																		0.024537
																																		0.024784
																																		0.025054
																																		0.02533
																																		0.025594
																																		0.025834
																																		0.026051
																																		0.026258
																																		0.026472
																																		0.026702
																																		0.02695
																																		0.027211
																																		0.027477
																																		0.027742
																																		0.028006
																																		0.028269
																																		0.028532
																																		0.028792
																																		0.029048
																																		0.029297
																																		0.02954
																																		0.029779
																																		0.030016
																																		0.030253
																																		0.030491
																																		0.030733
																																		0.030986
																																		0.031255
																																		0.031543
																																		0.031848
																																		0.032163
																																		0.032477
																																		0.032783
																																		0.033074
																																		0.033354
																																		0.033627
																																		0.033904
																																		0.03419
																																		0.034487
																																		0.03479
																																		0.03509
																																		0.035384
																																		0.035668
																																		0.035951
																																		0.036241
																																		0.036548
																																		0.036878
																																		0.03723
																																		0.037599
																																		0.037979
																																		0.038363
																																		0.038744
																																		0.039115
																																		0.039469
																																		0.039804
																																		0.040129
																																		0.040459
																																		0.040814
																																		0.041205
																																		0.041631
																																		0.042077
																																		0
																																		1.5176e-08
																																		0
																																		0
																																		0
																																		799.35
																																		3000.7
																																		0.96423
																																		2284
																																		0
																																		30362000
																																		1.5176e-08
																																		0
																																		0
																																		64
																																		4
																																		0
																																		0
																																		4
																																		7.1
																																		0
																																		30000

## Sheet: Error calcs
0.0953102
-0.00468982
-4.92059
water	0.121	-2.11196
protein	0.125
p-w	0.007
	ecf/a	kcf/a	f	Aatr	kcf/a^2/2		kcf/a^3/3
water	0.121	0.278613	1.75	0.20854	0.0388125	13.9306	0.00720911	0.247009	0.113431
pw	0.125	0.287823	1.75	0.215467	0.0414211	14.3912	0.00794796	0.25435	0.116298
p	0.004	0.00921034	0.5	0.00692631				0.00734066	0.202998
10mg/mL
ecf=atr/f	f	ATR	ecf=atr/f	ecf=complicated	error	atr/1^2/2	atr(f-1)^2/2
water	1.67	0.120649	0.0722452	0.0737968	0.0210248	-0.00727815	-0.00326716	-0.0105453	-0.145966		0.81
pw	1.67	0.1266	0.0758084	0.0774923	0.0217303						0.0114171	0.000180595
p	1.9	0.0059505	0.00356317	0.00369554	0.0358176						0.0125711	0.000208656
20 mg/mL											0.00115397
ecf=atr/f	f	ATR	ecf=atr/f	ecf=complicated	error						0.323861
water	1.67	0.120649	0.0722452	0.0737968	0.0210248
pw	1.67	0.13255	0.0793713	0.0811903	0.0224046
p	1.67	0.0119005	0.00712605	0.00739352	0.0361771
30 mg/mL
ecf=atr/f	f	ATR	ecf=atr/f	ecf=complicated	error
water	1.67	0.120649	0.0722452	0.0737968	0.0210248			18.2857
pw	1.67	0.1385	0.0829341	0.0848907	0.023048
p	1.67	0.0178505	0.0106889	0.0110939	0.0365065
100 mg/mL
ecf=atr/f	f	ATR	ecf=atr/f	ecf=complicated	error
water	1.67	0.120649	0.0722452	0.0737968	0.0210248
pw	1.67	0.18015	0.107874	0.110832	0.0266863
p	1.67	0.0595005	0.035629	0.0370352	0.0379673
